# Supplementary material for: Photoelectrochemical water splitting cells at elevated pressure using BiVO4 and platinized III-V semiconductor photoelectrodes
Source: Nat Commun. 2025 Dec 13;16:11139. doi: 10.1038/s41467-025-67294-3 (PMC12706061; doi:10.1038/s41467-025-67294-3)
Supplement: Supplementary file 13 — Source Data [file 41467_2025_67294_MOESM13_ESM.xlsx]

## Sheet: Figure 1a
Downstream H2 infrastructure	Upper pressure value	Lower pressure value
	bar	bar
SOFC	5	1
PEFC	15	1
Gas turbine	20	15
Liquiefied hydrogen	10	1
LOHC	70	50
CNG, HDV	250	1
Compressed H2, HDV	350	1
Compressed H2, car	700	1
Electrochemical compression	1000	1
Hydrogenation	200	5
Ammonia synthesis	300	100
Pipeline	100	60
Salt cavern	700	60

## Sheet: Figure 2b
	1 bar	x / L_x (-)	u_y (mm s^-1)	3 bar	x / L_x (-)	u_y (mm s^-1)	5 bar	x / L_x (-)	u_y (mm s^-1)
		0.03291	3.164		0.03291	3.328		0.03291	3.507
		0.08932	4.97		0.08932	5.019		0.08932	5.228
		0.14573	6.591		0.14573	6.561		0.14573	6.701
		0.20214	8.025		0.20214	7.929		0.20214	7.926
		0.25854	9.148		0.25854	9.12		0.25854	8.985
		0.31495	9.926		0.31495	10.134		0.31495	9.866
		0.37136	10.461		0.37136	10.874		0.37136	10.526
		0.42777	10.859		0.42777	11.289		0.42777	10.965
		0.48418	11.091		0.48418	11.402		0.48418	11.193
		0.54059	11.09		0.54059	11.266		0.54059	11.182
		0.597	10.841		0.597	10.911		0.597	10.893
		0.65341	10.361		0.65341	10.365		0.65341	10.307
		0.70982	9.609		0.70982	9.6		0.70982	9.432
		0.76623	8.561		0.76623	8.549		0.76623	8.273
		0.82264	7.237		0.82264	7.176		0.82264	6.831
		0.87905	5.644		0.87905	5.485		0.87905	5.099
		0.93546	3.796		0.93546	3.419		0.93546	3.075

## Sheet: Figure 3
(a)	V vs. RHE (V)	J (mA cm^-2)	V vs. RHE (V)	J (mA cm^-2)	V vs. RHE (V)	J (mA cm^-2)	V vs. RHE (V)	J (mA cm^-2)	V vs. RHE (V)	J (mA cm^-2)		(b)	Solar concentration (-)	J_c=x / J_c=1 (-)				Solar concentrations (-)	J_c=x / J_c=1 (-)	Solar concentrations (-)	J_c=x / J_c=1 (-)
		dark		1 sun		~3 suns		~10 suns		1 sun - after ~10 suns				Our measurement					Vilanova, et al. Ref.[23]		y=x
	0.11098	-0.237636	0.11159	-0.181263	0.11128	-0.182812	0.11098	-0.181984	0.11159	-0.148124				wo hole scavenger	error	w hole scavenger	error
	0.11374	-0.218789	0.11343	-0.170375	0.11343	-0.169762	0.11312	-0.169762	0.11374	-0.137895			1	1	0	1	/	0.93399	1	1	1
	0.11496	-0.204098	0.11558	-0.16145	0.11527	-0.158981	0.11466	-0.159472	0.11558	-0.129185			3	1.91496	0.04712	2.63176	/	3.39351	2.30345	2	2
	0.11711	-0.191078	0.11772	-0.153537	0.11742	-0.149519	0.11742	-0.149795	0.11711	-0.121348			10	3.53138	0.1357	6.57084	/	5.96346	2.97551	3	3
	0.11956	-0.180067	0.11956	-0.146268	0.11926	-0.140931	0.11895	-0.141161	0.11956	-0.114248								9.09705	3.54939	4	4
	0.1214	-0.170115	0.12171	-0.13949	0.1214	-0.132789	0.12171	-0.13308	0.1211	-0.107638								10.224	3.88499	5	5
	0.12355	-0.161343	0.12324	-0.13331	0.12355	-0.125443	0.12324	-0.125259	0.12324	-0.10132										6	6
	0.12539	-0.153691	0.12508	-0.127406	0.1257	-0.118465	0.12508	-0.118358	0.12508	-0.0953857										7	7
	0.12754	-0.146667	0.12692	-0.121778	0.12754	-0.112162	0.12754	-0.111365	0.12723	-0.0898957										8	8
	0.12907	-0.139797	0.12907	-0.116564	0.12968	-0.105814	0.12938	-0.104909	0.12968	-0.0844975										9	9
	0.13122	-0.134491	0.13152	-0.111718	0.13091	-0.100155	0.13122	-0.0992808	0.13091	-0.0796517										10	10
	0.13336	-0.129062	0.13336	-0.106887	0.13306	-0.0945422	0.13306	-0.093116	0.13336	-0.0747442
	0.13551	-0.124646	0.13521	-0.102563	0.13551	-0.089451	0.1349	-0.0879172	0.13551	-0.0702205
	0.13705	-0.119891	0.13735	-0.097962	0.13705	-0.0844975	0.13705	-0.0825348	0.13705	-0.0658958
	0.1395	-0.116073	0.13919	-0.0941127	0.1395	-0.0799277	0.13919	-0.0775508	0.13919	-0.061786
	0.14103	-0.112377	0.14134	-0.090233	0.14134	-0.075327	0.14103	-0.0733027	0.14165	-0.0578603
	0.14349	-0.108988	0.14349	-0.0865677	0.14287	-0.071248	0.14349	-0.0686715	0.14349	-0.0541797
	0.14563	-0.105522	0.14533	-0.08301	0.14502	-0.0671992	0.14533	-0.0643163	0.14502	-0.0505297
	0.14778	-0.102685	0.14717	-0.0796362	0.14717	-0.063519	0.14717	-0.0604212	0.14747	-0.0471715
	0.14931	-0.099787	0.14931	-0.0763238	0.14931	-0.059823	0.14962	-0.056388	0.14962	-0.0438438
	0.15115	-0.0972872	0.15177	-0.0734255	0.15146	-0.056526	0.15146	-0.0533055	0.15115	-0.0408992
	0.15299	-0.0945422	0.15361	-0.0703278	0.15299	-0.053229	0.1533	-0.0491802	0.1533	-0.037909
	0.15483	-0.0924105	0.15483	-0.0675367	0.15514	-0.0501313	0.15545	-0.046144	0.15575	-0.0351485
	0.15698	-0.0894662	0.15729	-0.0647458	0.15729	-0.0471867	0.15729	-0.0429083	0.15759	-0.0323022
	0.15913	-0.087442	0.15913	-0.0620312	0.15974	-0.0443345	0.15882	-0.0397645	0.15943	-0.0298073
	0.16097	-0.085387	0.16158	-0.059731	0.16128	-0.0417275	0.16158	-0.0372647	0.16158	-0.0274165
	0.16342	-0.0826267	0.16342	-0.0571547	0.16373	-0.0390745	0.16342	-0.0343665	0.16373	-0.0251285
	0.16526	-0.080771	0.16557	-0.0549005	0.16526	-0.0367128	0.16526	-0.031626	0.16496	-0.0229309
	0.16741	-0.0783023	0.16741	-0.0527383	0.16741	-0.0344892	0.16741	-0.0287615	0.16741	-0.0208376
	0.16894	-0.0764772	0.16956	-0.0503765	0.16925	-0.0321657	0.16894	-0.0267617	0.16925	-0.018936
	0.17078	-0.0740082	0.1714	-0.048337	0.17109	-0.0300955	0.17109	-0.0247083	0.1717	-0.0168995
	0.17324	-0.0723368	0.17385	-0.0464507	0.17354	-0.0280912	0.17354	-0.0223236	0.17324	-0.015182
	0.17538	-0.0697757	0.17508	-0.0443497	0.17508	-0.0261022	0.17538	-0.020307	0.17538	-0.0133386
	0.17692	-0.0682115	0.17722	-0.0425555	0.17722	-0.0244215	0.17753	-0.0183763	0.17722	-0.0117591
	0.17906	-0.0658653	0.17937	-0.040608	0.17906	-0.0224678	0.17906	-0.0162294	0.17906	-0.0100554
	0.18152	-0.0638715	0.18152	-0.0389825	0.18121	-0.0209649	0.18152	-0.014797	0.18121	-0.00865678
	0.18336	-0.061878	0.18336	-0.0371882	0.18336	-0.0191937	0.18336	-0.0126424	0.18305	-0.00715085
	0.18551	-0.0598385	0.1852	-0.03567	0.1852	-0.0176831	0.18551	-0.011138	0.18581	-0.00585195
	0.18765	-0.0576762	0.18735	-0.033891	0.18735	-0.0161005	0.18704	-0.00938367	0.18765	-0.0044365
	0.18919	-0.0560352	0.18919	-0.0323115	0.18888	-0.0146391	0.18949	-0.00776887	0.18949	-0.00323422
	0.19103	-0.053735	0.19195	-0.030709	0.19133	-0.0131623	0.19072	-0.0061924	0.19103	-0.00196921
	0.19287	-0.052232	0.19348	-0.0293027	0.19317	-0.0118603	0.19317	-0.0046236	0.19287	-0.000866292
	0.19532	-0.0496558	0.19563	-0.0278443	0.19532	-0.0103881	0.19471	-0.00311152	0.19501	0.000293058
	0.19747	-0.0480303	0.19685	-0.0263277	0.19716	-0.00922113	0.19716	-0.00178365	0.19777	0.000502507
	0.199	-0.0460827	0.19931	-0.0249536	0.19931	-0.00777347	0.19931	-0.000221135	0.19931	0.00245166
	0.20176	-0.0442577	0.20084	-0.0234324	0.20145	-0.00658497	0.20084	0.000502507	0.20145	0.00337682
	0.20329	-0.0424942	0.20329	-0.0222807	0.2036	-0.00543023	0.20329	0.00240151	0.20329	0.00438805
	0.20513	-0.0405312	0.20513	-0.0208944	0.20483	-0.00413132	0.20544	0.00371835	0.20575	0.00502508
	0.20759	-0.0389362	0.20759	-0.0195924	0.20789	-0.00309772	0.20728	0.0050171	0.20728	0.00628595
	0.20943	-0.0368967	0.20943	-0.0182904	0.20943	-0.00204819	0.20912	0.0063519	0.20943	0.0071616
	0.21127	-0.0353172	0.21096	-0.0171801	0.21158	-0.000821205	0.21127	0.00760633	0.21096	0.00800043
	0.21342	-0.0334158	0.21342	-0.0158981	0.21342	0.000154427	0.21311	0.00878407	0.21311	0.00888682
	0.21526	-0.0319265	0.21495	-0.0148062	0.21587	0.000502507	0.21526	0.0100968	0.21526	0.00964133
	0.21771	-0.0302735	0.21771	-0.0134982	0.2171	0.00231456	0.2171	0.0113297	0.2171	0.0105108
	0.21955	-0.0288395	0.21924	-0.0124461	0.21894	0.00321965	0.21894	0.0123802	0.21924	0.0112531
	0.22108	-0.0270178	0.22139	-0.0114754	0.22108	0.0043192	0.2217	0.0138278	0.2217	0.0120996
	0.22292	-0.0256745	0.22323	-0.0102516	0.22323	0.00502508	0.22354	0.0148553	0.22323	0.0127667
	0.22568	-0.0239215	0.22507	-0.00905705	0.22538	0.00635955	0.22476	0.0161435	0.22538	0.0135273
	0.22691	-0.0228159	0.22691	-0.00814765	0.22722	0.00721987	0.22722	0.01724	0.22691	0.0141898
	0.22936	-0.0207793	0.22906	-0.00693157	0.22906	0.00824428	0.22875	0.0184821	0.22906	0.0149427
	0.23151	-0.019827	0.2312	-0.00597005	0.2312	0.00909385	0.23151	0.0196875	0.2312	0.0155469
	0.23335	-0.017976	0.23304	-0.00474475	0.23335	0.010109	0.23335	0.0207824	0.23335	0.0163551
	0.2355	-0.0169823	0.2355	-0.0036774	0.2358	0.0108835	0.2355	0.0220798	0.23488	0.0169333
	0.23734	-0.0152939	0.23734	-0.0026484	0.23703	0.0119263	0.23734	0.0233357	0.23765	0.0177077
	0.23918	-0.0141606	0.23979	-0.00148906	0.23918	0.0127191	0.23918	0.0242942	0.23949	0.0182521
	0.24133	-0.012874	0.24133	-0.000452545	0.24163	0.0136699	0.24102	0.02559	0.24102	0.0189514
	0.24347	-0.0113098	0.24317	0.00048107	0.24317	0.0146253	0.24347	0.026613	0.24347	0.0195694
	0.24501	-0.0103007	0.24531	0.00167063	0.24562	0.0154227	0.24531	0.028108	0.24531	0.0202104
	0.24715	-0.0088546	0.24746	0.00261452	0.24746	0.0164655	0.24746	0.0291938	0.24746	0.0207962
	0.24899	-0.00774432	0.24991	0.00354015	0.24961	0.0173856	0.24961	0.0301615	0.24961	0.0214602
	0.25114	-0.00658652	0.25114	0.00464475	0.25114	0.0182782	0.25114	0.031623	0.25145	0.022112
	0.25329	-0.0056664	0.25298	0.00567712	0.25329	0.0191063	0.25329	0.0323958	0.25359	0.0226917
	0.25513	-0.00423102	0.25543	0.00679508	0.25543	0.0200448	0.25513	0.0339095	0.25513	0.0232392
	0.25727	-0.0032741	0.25758	0.0076738	0.25727	0.0208959	0.25758	0.0348847	0.25727	0.023874
	0.25911	-0.00221657	0.25973	0.008758	0.25911	0.021928	0.25911	0.0361775	0.25942	0.0245611
	0.26126	-0.00120704	0.26157	0.00977472	0.26126	0.0226457	0.26126	0.0374182	0.26126	0.025081
	0.2631	-0.000340905	0.26372	0.0107961	0.2631	0.023736	0.26341	0.038458	0.26341	0.025728
	0.26494	0.000502507	0.26586	0.0115505	0.26556	0.0244951	0.26525	0.0395405	0.26556	0.0261635
	0.26709	0.00161619	0.26678	0.0127207	0.2674	0.0254765	0.2674	0.0407475	0.2674	0.0268812
	0.26893	0.00240458	0.26924	0.0136607	0.26924	0.0262695	0.26924	0.0416707	0.26924	0.0274225
	0.27108	0.00343955	0.27108	0.0145272	0.27138	0.027237	0.27138	0.0429358	0.27138	0.028099
	0.27353	0.00421767	0.27322	0.0155623	0.27322	0.0280637	0.27353	0.0440262	0.27322	0.028651
	0.27506	0.00502508	0.27537	0.0166189	0.27476	0.0289255	0.27506	0.0449032	0.27506	0.0293027
	0.27752	0.0058581	0.27721	0.01747	0.27721	0.029775	0.2769	0.04617	0.27782	0.0298962
	0.27905	0.00672147	0.27936	0.0185312	0.27936	0.0306215	0.27966	0.0471867	0.27966	0.030525
	0.2812	0.00730575	0.28089	0.0192995	0.2815	0.0314145	0.28058	0.0482295	0.2815	0.0310095
	0.28304	0.0082366	0.28334	0.0203607	0.28334	0.0323437	0.28304	0.0491957	0.28365	0.0316782
	0.28518	0.00880095	0.28518	0.0212026	0.28488	0.0332225	0.28518	0.0501005	0.28518	0.032201
	0.28702	0.00956463	0.28764	0.0219464	0.28702	0.0339648	0.28702	0.0512507	0.28733	0.0327163
	0.28917	0.0102148	0.28979	0.0229018	0.28917	0.0347683	0.28887	0.0519867	0.28948	0.0332638
	0.29101	0.0109847	0.29163	0.0236563	0.29101	0.0355335	0.29101	0.0530755	0.29132	0.0337852
	0.29285	0.0114907	0.29347	0.0245104	0.29316	0.036337	0.29347	0.0540417	0.29316	0.0342713
	0.29561	0.0119493	0.29531	0.0252847	0.295	0.0370593	0.295	0.0546705	0.29531	0.0348403
	0.29715	0.0127038	0.29715	0.0260347	0.29715	0.0378337	0.29745	0.05579	0.29715	0.0353925
	0.29929	0.0128065	0.29929	0.026636	0.29929	0.0384795	0.29899	0.056296	0.29929	0.0358878
	0.30144	0.0138831	0.30144	0.027435	0.30113	0.0393105	0.30113	0.0572927	0.30144	0.0365118
	0.30328	0.0139168	0.30359	0.0281035	0.30359	0.03976	0.30297	0.0581822	0.30328	0.0368262
	0.30481	0.0146636	0.30512	0.0288228	0.30512	0.0405527	0.30512	0.058857	0.30543	0.0374505
	0.30727	0.0148507	0.30757	0.029364	0.30727	0.0410067	0.30696	0.0596698	0.30727	0.037731
	0.30941	0.0156942	0.30941	0.0301047	0.30941	0.041683	0.30941	0.0601145	0.30911	0.0382493
	0.31095	0.0156466	0.31095	0.0305525	0.31156	0.0421553	0.31156	0.0608505	0.31156	0.0387217
	0.3134	0.0165652	0.3134	0.031261	0.3134	0.0427625	0.3134	0.0616632	0.3134	0.0388628
	0.31494	0.0164226	0.31524	0.031698	0.31555	0.0431843	0.31524	0.062016	0.31524	0.0394255
	0.31739	0.016921	0.31678	0.0323653	0.31739	0.0437255	0.31708	0.062752	0.31739	0.03993
	0.31862	0.0170084	0.31984	0.032796	0.31892	0.044086	0.31892	0.0633347	0.31954	0.0401265
	0.32138	0.0179653	0.32107	0.0333605	0.32076	0.0445675	0.32107	0.063703	0.32168	0.0406507
	0.32291	0.0177046	0.32291	0.0338328	0.32322	0.044891	0.32322	0.0643777	0.32291	0.0408777
	0.32506	0.0183901	0.32536	0.0343925	0.32536	0.0453005	0.32567	0.0645002	0.32536	0.0412197
	0.3272	0.0183441	0.3272	0.0350427	0.3272	0.045684	0.3272	0.065175	0.3272	0.041692
	0.32904	0.0188195	0.32935	0.0353128	0.32966	0.0458372	0.32904	0.0655738	0.32935	0.0416645
	0.33119	0.0190296	0.3318	0.0359153	0.33119	0.0462513	0.3315	0.0656965	0.3315	0.0421567
	0.33334	0.0192029	0.33364	0.0364	0.33364	0.0464813	0.33334	0.06631	0.33334	0.0425432
	0.33518	0.0197534	0.33548	0.0368845	0.33518	0.0467727	0.33579	0.0663712	0.33487	0.0427518
	0.33732	0.0196108	0.33763	0.0373415	0.33732	0.047064	0.33763	0.0666932	0.33702	0.0430292
	0.33947	0.0200847	0.33947	0.037688	0.33947	0.0473247	0.33916	0.0669848	0.33916	0.0432195
	0.34101	0.0202886	0.34101	0.0380085	0.34101	0.0474168	0.3407	0.0668312	0.34131	0.0434235
	0.34285	0.020649	0.34315	0.038668	0.34346	0.0477695	0.34346	0.067276	0.34315	0.0438053
	0.3453	0.0202641	0.3453	0.0387982	0.3453	0.0477388	0.34591	0.067092	0.34499	0.0438282
	0.34745	0.0208345	0.34714	0.03924	0.34745	0.0480455	0.34683	0.067322	0.34714	0.0441027
	0.34929	0.0206628	0.34929	0.0392507	0.34929	0.0480455	0.34898	0.0673375	0.34929	0.0438453
	0.35113	0.0211075	0.35113	0.039746	0.35143	0.0483062	0.35143	0.067322	0.35113	0.0443007
	0.35327	0.0210232	0.35327	0.0399883	0.35327	0.0483675	0.35327	0.0675827	0.35327	0.044471
	0.35542	0.021356	0.35573	0.0399883	0.35542	0.0484595	0.35481	0.067368	0.35481	0.044296
	0.35726	0.0212195	0.35726	0.0403473	0.35726	0.048475	0.35665	0.0672607	0.35757	0.044589
	0.3591	0.0215798	0.35879	0.0405695	0.35879	0.0486282	0.3591	0.0673988	0.3591	0.044687
	0.36094	0.0214204	0.36125	0.0406095	0.36094	0.0485363	0.36094	0.066954	0.36125	0.0445583
	0.36309	0.0218497	0.36278	0.0408473	0.3637	0.0487202	0.36309	0.067184	0.36339	0.0447392
	0.36493	0.0215109	0.36523	0.0408013	0.36585	0.0487357	0.36523	0.0671992	0.36554	0.0444585
	0.36708	0.0218206	0.36738	0.0409942	0.36738	0.0486897	0.36708	0.0667852	0.36738	0.0446257
	0.36953	0.021908	0.36953	0.041094	0.36953	0.048843	0.36953	0.0668467	0.36922	0.044655
	0.37137	0.0219157	0.37168	0.0410787	0.37076	0.0486897	0.37137	0.0664325	0.37137	0.044428
	0.37321	0.0221427	0.3729	0.0411292	0.37321	0.048751	0.37352	0.06654	0.37321	0.044451
	0.37505	0.0221519	0.37474	0.0408473	0.37474	0.0485975	0.37474	0.066448	0.37536	0.0443052
	0.3772	0.0223482	0.37689	0.04116	0.3772	0.048705	0.3772	0.0661565	0.37689	0.0440752
	0.37873	0.0220905	0.37873	0.0411753	0.37904	0.048659	0.37873	0.0660185	0.37904	0.04402
	0.38149	0.0222209	0.38118	0.0410787	0.38057	0.048613	0.38088	0.0659417	0.38149	0.0433345
	0.38272	0.0220875	0.38302	0.0410543	0.38333	0.0484595	0.38272	0.0657117	0.38333	0.0436197
	0.38548	0.0223681	0.38517	0.040979	0.38548	0.0484902	0.38517	0.0655893	0.38517	0.043471
	0.38701	0.0219203	0.38701	0.0409452	0.3867	0.048199	0.38701	0.0655277	0.38732	0.0430922
	0.38946	0.0222884	0.38916	0.0410602	0.38916	0.0483675	0.38916	0.0654205	0.38946	0.0430677
	0.391	0.0219571	0.39161	0.0408365	0.3913	0.0481683	0.391	0.0652365	0.391	0.0426675
	0.39315	0.0220951	0.39315	0.0409653	0.39253	0.0482143	0.39345	0.0652977	0.39315	0.042574
	0.39468	0.0217072	0.39529	0.0408395	0.39468	0.0480303	0.39468	0.0650985	0.39499	0.0422272
	0.39713	0.0222577	0.39713	0.040864	0.39713	0.0479228	0.39713	0.0652057	0.39713	0.041913
	0.39928	0.0218068	0.39897	0.0407123	0.39928	0.0479075	0.39867	0.065175	0.39928	0.041689
	0.40112	0.021951	0.40173	0.0406678	0.40081	0.0478615	0.40112	0.065037	0.40143	0.041485
	0.40327	0.0213023	0.40327	0.0406033	0.40327	0.0476775	0.40265	0.0651137	0.40327	0.0410435
	0.40511	0.0218697	0.40511	0.0406232	0.40541	0.0476927	0.40511	0.0651137	0.40541	0.0408365
	0.40695	0.0214388	0.40725	0.0403027	0.40695	0.0475087	0.40725	0.065129	0.40725	0.0404085
	0.40909	0.0219019	0.4094	0.0405052	0.40909	0.0475395	0.40879	0.0652365	0.40909	0.0402122
	0.41124	0.0216918	0.41124	0.0404393	0.41124	0.0475242	0.41124	0.0654358	0.41124	0.0399192
	0.41308	0.0215783	0.41277	0.0402475	0.41308	0.0473555	0.41339	0.0654205	0.41308	0.0395942
	0.41523	0.0219019	0.41523	0.0403795	0.41523	0.0474323	0.41492	0.0656657	0.41523	0.0394025
	0.41676	0.0219433	0.41738	0.040338	0.41707	0.0473247	0.41676	0.0656197	0.41707	0.0390023
	0.4186	0.0219494	0.41891	0.0402568	0.41952	0.0474015	0.41891	0.0658193	0.41952	0.038763
	0.42075	0.0222178	0.42106	0.0402078	0.42075	0.0472328	0.42106	0.0661105	0.42136	0.038527
	0.4232	0.0223558	0.4232	0.0402582	0.4229	0.0471407	0.4229	0.0661412	0.4232	0.0381572
	0.42535	0.0220506	0.42566	0.0401647	0.42504	0.047202	0.42535	0.066494	0.42504	0.0379287
	0.42719	0.0224432	0.4278	0.040157	0.4278	0.0471867	0.42719	0.066862	0.42688	0.037659
	0.42903	0.0220399	0.42903	0.040039	0.42903	0.0471255	0.42872	0.0668312	0.42934	0.0373537
	0.43118	0.022319	0.43148	0.040114	0.43118	0.0472328	0.43118	0.06746	0.43118	0.037314
	0.43271	0.0218206	0.43271	0.0398718	0.43302	0.0469108	0.43302	0.067368	0.43302	0.0368967
	0.43486	0.0220031	0.43516	0.0401725	0.43547	0.047156	0.43486	0.0680582	0.43516	0.0368997
	0.43731	0.0216243	0.437	0.040088	0.43731	0.0470335	0.4367	0.0682423	0.4367	0.0365365
	0.43884	0.0218022	0.43915	0.040203	0.43915	0.04711	0.43884	0.0686255	0.43915	0.0363737
	0.44099	0.0213207	0.44099	0.0401388	0.4413	0.047018	0.44099	0.0690702	0.4413	0.0362958
	0.44283	0.0215339	0.44314	0.040016	0.44314	0.047156	0.44314	0.0692082	0.44345	0.0358247
	0.44498	0.0210585	0.44559	0.0401477	0.44467	0.0470947	0.44498	0.0696683	0.44529	0.0359553
	0.44682	0.0211581	0.44743	0.0403212	0.44713	0.0472328	0.44743	0.070205	0.44743	0.035929
	0.44927	0.0208008	0.44927	0.0401295	0.44927	0.0470795	0.44866	0.070527	0.44897	0.0354583
	0.45081	0.0208177	0.45142	0.040387	0.45142	0.0473247	0.45111	0.0710945	0.45111	0.0357557
	0.45265	0.0206275	0.45326	0.0404207	0.45295	0.0472635	0.45265	0.071662	0.45326	0.0357053
	0.45449	0.0206337	0.4551	0.0404682	0.4551	0.0472788	0.45541	0.0721833	0.45541	0.035509
	0.45694	0.0205539	0.45725	0.040542	0.45755	0.0474168	0.45755	0.0727047	0.45725	0.0355442
	0.45878	0.0206168	0.45909	0.0406033	0.4597	0.0474475	0.45878	0.0732107	0.45939	0.035239
	0.46123	0.0205156	0.46154	0.0406953	0.46123	0.0475702	0.46123	0.0736247	0.46123	0.0354047
	0.46277	0.0204466	0.46307	0.0405865	0.46338	0.0476623	0.46307	0.074223	0.46277	0.035397
	0.46491	0.0204205	0.46522	0.0407872	0.46491	0.0475547	0.46491	0.0750202	0.46491	0.03517
	0.46706	0.0202196	0.46737	0.0407322	0.46706	0.0478155	0.46706	0.0754805	0.46675	0.0353095
	0.4689	0.0202196	0.46921	0.0408365	0.46921	0.0479228	0.46921	0.0763545	0.46921	0.0353908
	0.47105	0.0198945	0.47105	0.0408195	0.47105	0.0479842	0.47074	0.0767225	0.47136	0.035213
	0.47289	0.0201107	0.4732	0.0406907	0.47381	0.0481375	0.4732	0.0774587	0.47289	0.035331
	0.47504	0.0195985	0.47534	0.040913	0.47534	0.0479842	0.47473	0.078118	0.47504	0.0351285
	0.47718	0.0197166	0.47718	0.0409438	0.47657	0.048291	0.47688	0.0787468	0.47718	0.0353202
	0.47933	0.0191998	0.47902	0.040887	0.47902	0.048245	0.47902	0.0797743	0.47872	0.035302
	0.48117	0.0194084	0.48056	0.041097	0.48178	0.0483982	0.48086	0.080265	0.48117	0.035236
	0.48332	0.0186999	0.48332	0.040956	0.48301	0.048475	0.48301	0.0810473	0.48332	0.0353417
	0.48516	0.0189682	0.48546	0.041186	0.48516	0.0486742	0.48485	0.081906	0.48516	0.0355057
	0.48669	0.0183579	0.48669	0.041088	0.487	0.0487662	0.487	0.0826112	0.4873	0.0354828
	0.48884	0.0186554	0.48884	0.0411845	0.48914	0.048981	0.48884	0.0836235	0.48945	0.0356653
	0.49098	0.0183932	0.49129	0.0411922	0.49098	0.0491957	0.49098	0.084145	0.49098	0.035561
	0.49282	0.0184852	0.49313	0.0413102	0.49282	0.049211	0.49313	0.0853717	0.49282	0.0358388
	0.49497	0.0181877	0.49497	0.0414882	0.49497	0.0494257	0.49559	0.085939	0.49528	0.0359782
	0.49681	0.0181202	0.49681	0.0414667	0.49743	0.0494718	0.49681	0.0865985	0.49712	0.0357527
	0.49896	0.018065	0.49896	0.041324	0.49896	0.049809	0.49927	0.087856	0.49896	0.0361653
	0.50111	0.0179975	0.50141	0.0416155	0.50141	0.049901	0.50111	0.088408	0.5008	0.0362528
	0.50325	0.017976	0.50295	0.0417397	0.50295	0.0500237	0.50295	0.0895583	0.50295	0.0363095
	0.50509	0.0176034	0.50509	0.0414882	0.50509	0.0503457	0.50509	0.0904782	0.50509	0.036501
	0.50724	0.0177138	0.50755	0.042002	0.50724	0.0504072	0.50724	0.0912297	0.50724	0.036308
	0.50908	0.0175083	0.50939	0.041844	0.50939	0.050576	0.50877	0.0924872	0.50908	0.0367065
	0.51153	0.0176433	0.51153	0.0420847	0.51123	0.0509592	0.51092	0.093208	0.51092	0.0368752
	0.51337	0.0172752	0.51276	0.041985	0.51276	0.0508673	0.51307	0.0941435	0.51307	0.0370547
	0.5146	0.017174	0.51491	0.0420432	0.51521	0.0512968	0.51552	0.095677	0.51521	0.037228
	0.51675	0.016944	0.51736	0.042166	0.51705	0.0515113	0.51736	0.0961525	0.51705	0.0372633
	0.5192	0.0169225	0.5192	0.0422535	0.51951	0.0517413	0.51889	0.0974865	0.5192	0.0374397
	0.52104	0.0168182	0.52135	0.0423178	0.52135	0.0519255	0.52104	0.098376	0.52074	0.0376895
	0.5235	0.0167232	0.5235	0.0423882	0.52288	0.0520787	0.52288	0.0994188	0.52258	0.0374965
	0.52503	0.0164793	0.52503	0.0419698	0.52472	0.0523855	0.52472	0.100676	0.52503	0.037843
	0.52687	0.0165775	0.52687	0.0425633	0.52718	0.0528455	0.52656	0.10129	0.52718	0.0380608
	0.52932	0.0160668	0.52932	0.0425617	0.52932	0.0527687	0.52932	0.102731	0.52932	0.0380163
	0.53116	0.0163122	0.53116	0.0425447	0.53147	0.0531675	0.53086	0.103943	0.53116	0.0383397
	0.533	0.0157172	0.533	0.0426935	0.53362	0.0533515	0.5327	0.104817	0.53331	0.0383998
	0.53515	0.0159395	0.53546	0.0427947	0.53546	0.0537195	0.53515	0.106304	0.53546	0.0386925
	0.5373	0.0154365	0.53699	0.0429067	0.53699	0.054149	0.53699	0.107209	0.53791	0.038829
	0.53883	0.0157064	0.53914	0.043014	0.53883	0.054195	0.53914	0.108513	0.53914	0.0389487
	0.54067	0.0153905	0.54098	0.042876	0.54098	0.0546398	0.54098	0.10977	0.54098	0.0392875
	0.54282	0.0150731	0.54343	0.0432978	0.54312	0.0548697	0.54343	0.110675	0.54343	0.0394392
	0.54466	0.015093	0.54527	0.043488	0.54496	0.0553913	0.54466	0.112055	0.54496	0.0396893
	0.54711	0.0145655	0.54742	0.0436705	0.54681	0.0556672	0.54681	0.113328	0.54711	0.0398305
	0.54926	0.01459	0.54865	0.043816	0.54926	0.055882	0.54895	0.114478	0.54895	0.04018
	0.55079	0.0142802	0.5511	0.043764	0.5511	0.056296	0.55141	0.115996	0.5511	0.0401603
	0.55294	0.0145179	0.55355	0.0440997	0.55325	0.056664	0.55355	0.117024	0.55325	0.0405543
	0.55539	0.0140165	0.55509	0.044158	0.55539	0.0568632	0.55509	0.118496	0.55539	0.0406248
	0.55693	0.0140594	0.55662	0.0444002	0.55723	0.0575075	0.55693	0.119999	0.55693	0.0409193
	0.55907	0.0137742	0.55907	0.0443928	0.55938	0.0576147	0.55907	0.120765	0.55907	0.041117
	0.56061	0.0139659	0.56122	0.0444877	0.56122	0.0581055	0.56091	0.122253	0.56091	0.0414008
	0.56275	0.0134383	0.56337	0.0446902	0.56306	0.0585655	0.56306	0.123557	0.56306	0.0416247
	0.5649	0.0137404	0.56521	0.0448817	0.5649	0.0588875	0.5649	0.124983	0.5649	0.0419605
	0.56674	0.0132881	0.56735	0.0449187	0.56735	0.059317	0.56705	0.126532	0.56735	0.0420325
	0.56919	0.0136177	0.56919	0.0452912	0.56858	0.059823	0.56919	0.127651	0.56889	0.042422
	0.57103	0.0132543	0.57103	0.0452085	0.57103	0.0600225	0.57134	0.129169	0.57103	0.0425722
	0.57349	0.0133908	0.57349	0.045638	0.57349	0.0607585	0.57318	0.130749	0.57288	0.0428315
	0.57533	0.0128817	0.57502	0.045914	0.57533	0.0609732	0.57472	0.131715	0.57502	0.0430155
	0.57686	0.0126486	0.57717	0.045776	0.57717	0.0614945	0.57717	0.13354	0.57717	0.0434112
	0.57901	0.0126578	0.57962	0.0464048	0.5787	0.0620008	0.57901	0.134552	0.57901	0.0436565
	0.58116	0.0127314	0.58146	0.0465428	0.58116	0.0623075	0.58116	0.136269	0.58054	0.044017
	0.5833	0.0127314	0.583	0.0468187	0.5833	0.0629515	0.5833	0.137819	0.583	0.0440352
	0.58484	0.0126516	0.58514	0.046972	0.58484	0.0634115	0.58484	0.139015	0.58514	0.044471
	0.58729	0.012486	0.58729	0.0470947	0.58698	0.063795	0.58729	0.140747	0.5876	0.044816
	0.58882	0.0123035	0.58882	0.0473862	0.58913	0.064393	0.58913	0.142005	0.58913	0.045049
	0.59128	0.012555	0.59097	0.0475855	0.59128	0.064899	0.59128	0.143815	0.59158	0.0454247
	0.59281	0.0121563	0.59312	0.0479535	0.59312	0.0653285	0.59342	0.145379	0.59281	0.0453158
	0.59496	0.0122361	0.59557	0.048199	0.59496	0.0660952	0.59496	0.146437	0.59496	0.045868
	0.5968	0.0118266	0.5971	0.048337	0.5968	0.0663405	0.5968	0.14843	0.5968	0.0462052
	0.59925	0.0118818	0.59956	0.0486282	0.59925	0.067138	0.59925	0.149979	0.59895	0.0464968
	0.6014	0.0114478	0.60109	0.0489043	0.60109	0.0676135	0.60109	0.151267	0.6014	0.0467727
	0.60324	0.0117821	0.60324	0.0491497	0.60324	0.0682423	0.60293	0.153353	0.60324	0.04665
	0.60539	0.0112899	0.60539	0.0493338	0.60477	0.068733	0.60477	0.154503	0.60508	0.04734
	0.60723	0.0112546	0.60723	0.0498398	0.60723	0.0692698	0.60692	0.156497	0.60692	0.0477695
	0.60907	0.0108436	0.60907	0.0499472	0.60907	0.0698677	0.60876	0.158031	0.60937	0.0477542
	0.61121	0.0112331	0.61091	0.0503765	0.61121	0.0705117	0.61121	0.15938	0.61091	0.048475
	0.61305	0.0107408	0.61336	0.0504225	0.61336	0.0707877	0.61367	0.161067	0.61305	0.0486437
	0.6152	0.0108651	0.61489	0.0507752	0.6152	0.0717692	0.61459	0.162769	0.6152	0.049073
	0.61735	0.0104495	0.61704	0.0511432	0.61673	0.0722293	0.61735	0.16441	0.61735	0.049395
	0.61919	0.0105829	0.61888	0.0513427	0.61919	0.072766	0.61919	0.166158	0.61919	0.0494105
	0.62103	0.010494	0.62103	0.051864	0.62103	0.0735787	0.62103	0.167922	0.62164	0.0501617
	0.62317	0.0103881	0.62317	0.0520787	0.62287	0.074039	0.62317	0.169685	0.62317	0.0504532
	0.62502	0.0103099	0.62532	0.0524775	0.62502	0.0748363	0.62532	0.171495	0.62502	0.0508825
	0.62686	0.0102992	0.62716	0.0529375	0.62747	0.0754037	0.62686	0.173059	0.62747	0.0512045
	0.62931	0.0105308	0.629	0.0531982	0.62931	0.0760632	0.629	0.174899	0.6287	0.051128
	0.63115	0.0101888	0.63146	0.0536123	0.63084	0.0767533	0.63146	0.176893	0.63115	0.0519255
	0.63299	0.0103391	0.63299	0.0540262	0.63299	0.0774433	0.63299	0.178457	0.6333	0.0523088
	0.63483	0.0101321	0.63483	0.053965	0.63514	0.0780415	0.63483	0.180466	0.63514	0.0525082
	0.63728	0.010221	0.63698	0.0546245	0.63698	0.0788543	0.63728	0.182444	0.63728	0.0532135
	0.63912	0.0098284	0.63882	0.054885	0.63912	0.0793295	0.63912	0.183886	0.63943	0.0534283
	0.64096	0.0101382	0.64127	0.0553145	0.64158	0.080311	0.64096	0.185956	0.64096	0.0539497
	0.64311	0.009856	0.64311	0.0557285	0.64342	0.080863	0.6428	0.187827	0.64311	0.0542718
	0.64495	0.00995875	0.64495	0.0562805	0.64526	0.0817985	0.64495	0.189529	0.64464	0.0547165
	0.6471	0.00984375	0.6471	0.0564492	0.6471	0.0823507	0.6474	0.191324	0.64679	0.0551305
	0.64894	0.0100017	0.64924	0.0571855	0.64924	0.0832555	0.64832	0.193363	0.64924	0.0556365
	0.65109	0.00985295	0.65078	0.057216	0.65109	0.0838535	0.65078	0.194989	0.65109	0.0556977
	0.65293	0.00959685	0.65293	0.0577988	0.65293	0.084697	0.65293	0.196967	0.65385	0.0564032
	0.65507	0.00941283	0.65507	0.0582283	0.65507	0.0855405	0.65538	0.199129	0.65507	0.0567252
	0.65722	0.00952018	0.65783	0.0585963	0.65722	0.0861538	0.65691	0.201015	0.65722	0.057308
	0.65967	0.00925028	0.65875	0.059179	0.65937	0.087028	0.65875	0.202963	0.65906	0.05763
	0.66121	0.0092886	0.6609	0.0591638	0.66121	0.0877948	0.6609	0.205064	0.66121	0.0581055
	0.66274	0.00903098	0.66305	0.0601605	0.66243	0.0885922	0.66274	0.20672	0.66305	0.0586115
	0.66519	0.00934075	0.66489	0.0606665	0.66489	0.0895123	0.66519	0.209143	0.66519	0.0589797
	0.66703	0.00909077	0.66734	0.06105	0.66734	0.0903402	0.66703	0.210462	0.66703	0.0592403
	0.66857	0.00913373	0.66918	0.0616632	0.66918	0.0913372	0.66887	0.213069	0.66918	0.0598538
	0.67102	0.00908925	0.67133	0.0615405	0.67071	0.0920425	0.67071	0.215354	0.67071	0.0604365
	0.67317	0.0087304	0.67286	0.062614	0.67286	0.0928707	0.67286	0.216657	0.67317	0.0605285
	0.6747	0.00899722	0.6747	0.0633502	0.6747	0.0939287	0.67501	0.219356	0.67532	0.061372
	0.67716	0.0084651	0.67716	0.0637183	0.67716	0.0944655	0.67716	0.221043	0.67716	0.06174
	0.679	0.00885155	0.679	0.064347	0.679	0.0956463	0.679	0.223405	0.679	0.0622767
	0.68145	0.00861845	0.68114	0.063841	0.68114	0.0964745	0.68084	0.225552	0.68114	0.062752
	0.68298	0.00885155	0.6836	0.0653745	0.68329	0.0973792	0.68298	0.227392	0.68298	0.0631508
	0.68482	0.00811852	0.68544	0.0659725	0.68482	0.098514	0.68482	0.229647	0.68513	0.063749
	0.68697	0.00857397	0.68728	0.0664632	0.68666	0.0991428	0.68697	0.231947	0.68697	0.0642242
	0.68912	0.00826572	0.68881	0.0671072	0.68912	0.100262	0.68912	0.234186	0.68881	0.064807
	0.69126	0.00865678	0.69096	0.067	0.69096	0.101244	0.69096	0.236133	0.69065	0.0652977
	0.6928	0.00817372	0.6931	0.0679815	0.6931	0.101995	0.6928	0.238449	0.6928	0.0657273
	0.69494	0.00839303	0.69494	0.0688095	0.69494	0.103268	0.69464	0.240964	0.69525	0.0664785
	0.69678	0.00797437	0.69709	0.0691623	0.69678	0.104096	0.69678	0.242651	0.6974	0.0662485
	0.69893	0.00836542	0.69862	0.0699905	0.69893	0.105016	0.69893	0.245181	0.69893	0.0674755
	0.70077	0.00807865	0.70077	0.070435	0.70077	0.106213	0.70046	0.247481	0.70077	0.0678128
	0.70292	0.0080311	0.70323	0.0709257	0.70261	0.107286	0.70261	0.248647	0.70323	0.068641
	0.70476	0.00817372	0.70476	0.071754	0.70476	0.108191	0.70507	0.2525	0.70507	0.0690855
	0.70691	0.00795902	0.7066	0.0712172	0.70691	0.109479	0.70691	0.255	0.70691	0.0695918
	0.70905	0.0079345	0.70905	0.072858	0.70875	0.11023	0.70936	0.2575	0.70905	0.0702357
	0.71059	0.0079713	0.71059	0.0737322	0.71089	0.111396	0.71059	0.26	0.71089	0.0706958
	0.71335	0.0079989	0.71335	0.0732722	0.71304	0.112607	0.71273	0.26	0.71273	0.0713705
	0.71488	0.00789463	0.71488	0.074913	0.71519	0.113558	0.71457	0.2625	0.71488	0.0719993
	0.71672	0.00811237	0.71672	0.0755725	0.71672	0.114938	0.71703	0.265	0.71703	0.0727047
	0.71887	0.00781028	0.71887	0.0762932	0.71856	0.115828	0.71887	0.2675	0.71856	0.0731648
	0.72132	0.00791915	0.72132	0.077014	0.72071	0.11707	0.72071	0.27	0.72071	0.0739775
	0.72285	0.0078026	0.72316	0.0776735	0.72285	0.118251	0.72316	0.2725	0.72285	0.0743303
	0.72469	0.00794215	0.725	0.0782562	0.72531	0.119324	0.725	0.275	0.725	0.0751277
	0.72684	0.00757718	0.72653	0.079299	0.72653	0.120489	0.72684	0.2775	0.72684	0.0756185
	0.7293	0.0077796	0.7293	0.079161	0.72899	0.121671	0.72868	0.28	0.72899	0.0764465
	0.73083	0.00750202	0.73083	0.0806485	0.73052	0.122728	0.73083	0.2825	0.73083	0.076968
	0.73267	0.00790535	0.73328	0.0814612	0.73267	0.124247	0.73298	0.285	0.73236	0.077612
	0.73482	0.0072812	0.73482	0.0818752	0.73482	0.125151	0.73482	0.2875	0.73574	0.078072
	0.73727	0.00749282	0.73696	0.0830255	0.73696	0.126562	0.73696	0.29	0.73727	0.0789615
	0.73911	0.00707572	0.73911	0.0833935	0.73911	0.127789	0.73911	0.2925	0.73911	0.0793295
	0.74095	0.0071294	0.74156	0.084329	0.74126	0.128786	0.74064	0.295	0.74126	0.080173
	0.7431	0.00670152	0.74279	0.0852337	0.74279	0.130151	0.74279	0.2975	0.74279	0.080449
	0.74494	0.0070251	0.74494	0.0857858	0.74494	0.131485	0.74494	0.3	0.74524	0.0815685
	0.74678	0.00669693	0.74678	0.0868132	0.74708	0.132804	0.74708	0.3025	0.74708	0.0820745
	0.74923	0.00689323	0.74923	0.0875952	0.74862	0.134322	0.74862	0.305	0.74892	0.0829488
	0.75076	0.00671532	0.75076	0.0883007	0.75076	0.135242	0.75076	0.3075	0.75076	0.0836848
	0.75261	0.00658497	0.75291	0.0894202	0.75291	0.137021	0.75261	0.31	0.75291	0.0842062
	0.75506	0.00673988	0.75506	0.0894355	0.75445	0.138263	0.75506	0.3125	0.75475	0.0849117
	0.7569	0.00650985	0.7569	0.0910305	0.75659	0.139429	0.75659	0.3175	0.75721	0.0857398
	0.75874	0.0070067	0.75966	0.09192	0.75874	0.141039	0.75874	0.32	0.75874	0.0855097
	0.76089	0.006677	0.76058	0.0924872	0.76058	0.14222	0.76058	0.3225	0.76119	0.08689
	0.76303	0.0068733	0.76303	0.0936987	0.76334	0.143615	0.76303	0.325	0.76334	0.0878252
	0.76549	0.00655432	0.76487	0.0944502	0.76518	0.145103	0.76487	0.3275	0.76487	0.088454
	0.76702	0.00678587	0.76702	0.0952478	0.76733	0.146391	0.76671	0.33	0.76702	0.089267
	0.76917	0.00649297	0.76917	0.0964285	0.76886	0.147924	0.76825	0.3325	0.76886	0.0898342
	0.7707	0.00662332	0.7707	0.0961677	0.77101	0.149213	0.77039	0.335	0.77101	0.090647
	0.77315	0.00614332	0.77285	0.0978853	0.77285	0.150746	0.77285	0.3375	0.77315	0.0914753
	0.77499	0.00650678	0.77499	0.0991735	0.77499	0.152341	0.77469	0.3425	0.77499	0.0919965
	0.77683	0.00606665	0.77683	0.0994955	0.77714	0.153399	0.77653	0.3425	0.77714	0.0929013
	0.77898	0.00627827	0.77898	0.10106	0.77868	0.155255	0.77898	0.3475	0.77898	0.0936528
	0.78144	0.0058627	0.78082	0.101673	0.78113	0.156574	0.78021	0.35	0.78052	0.0944502
	0.78266	0.00621692	0.78328	0.102793	0.78297	0.158061	0.78266	0.3525	0.78328	0.0953398
	0.78512	0.00597157	0.78512	0.103697	0.7845	0.159809	0.78481	0.355	0.78481	0.0960145
	0.78634	0.0061464	0.78696	0.104265	0.78696	0.161236	0.78634	0.3575	0.78696	0.0968885
	0.7891	0.0061556	0.78849	0.105737	0.7888	0.162953	0.78818	0.3625	0.7891	0.097686
	0.79094	0.00616328	0.79094	0.10658	0.79064	0.164149	0.79094	0.365	0.79094	0.0983915
	0.79278	0.00606817	0.79309	0.107454	0.7934	0.165683	0.79248	0.3675	0.79278	0.0994035
	0.79524	0.00613873	0.79493	0.108298	0.79554	0.167431	0.79462	0.37	0.79524	0.0993727
	0.79677	0.00636262	0.79677	0.108927	0.79708	0.169087	0.79677	0.3725	0.79677	0.100953
	0.79892	0.00609732	0.79922	0.110261	0.79861	0.17056	0.79861	0.3775	0.79892	0.10175
	0.80076	0.00633808	0.80076	0.111473	0.80106	0.172415	0.80076	0.38	0.80076	0.101719
	0.8029	0.00603753	0.8029	0.112193	0.8029	0.173933	0.8026	0.3825	0.80321	0.103529
	0.80475	0.00619393	0.80505	0.113573	0.80505	0.175451	0.80475	0.385	0.80505	0.104173
	0.8072	0.0057078	0.80689	0.114371	0.80689	0.177169	0.80689	0.39	0.8072	0.105047
	0.80873	0.00609732	0.80873	0.115367	0.80873	0.178779	0.80873	0.3925	0.80965	0.105967
	0.81088	0.0057446	0.81088	0.116533	0.81119	0.18042	0.81088	0.395	0.81119	0.106335
	0.81272	0.00629208	0.81303	0.117193	0.81272	0.182367	0.81241	0.3975	0.81272	0.107669
	0.81517	0.00543943	0.81487	0.118542	0.81487	0.183579	0.81456	0.4	0.81456	0.108421
	0.81732	0.00597157	0.81701	0.119033	0.81701	0.185925	0.8164	0.405	0.81701	0.109264
	0.81885	0.00562192	0.81855	0.120551	0.81885	0.187275	0.81885	0.4075	0.81916	0.110307
	0.82131	0.00575227	0.82069	0.121946	0.821	0.189161	0.82039	0.41	0.821	0.111166
	0.82284	0.00552225	0.82284	0.121747	0.82253	0.19094	0.82284	0.415	0.82284	0.112009
	0.82468	0.005579	0.82499	0.124047	0.82499	0.192581	0.82468	0.4175	0.82468	0.113067
	0.82683	0.00542718	0.82713	0.125075	0.82683	0.194498	0.82683	0.42	0.82683	0.113727
	0.82959	0.0056066	0.82867	0.125964	0.82897	0.196369	0.82897	0.4225	0.82897	0.114739
	0.83082	0.0053689	0.83082	0.127513	0.83082	0.197872	0.83051	0.4275	0.83082	0.115705
	0.83235	0.00554065	0.83266	0.128096	0.83296	0.200218	0.83296	0.43	0.83296	0.116487
	0.8348	0.0054011	0.8348	0.129384	0.8348	0.201537	0.8345	0.4325	0.8348	0.117622
	0.83695	0.0053735	0.83695	0.130733	0.83695	0.203622	0.83664	0.4375	0.83664	0.118527
	0.83848	0.00530907	0.8391	0.130795	0.83879	0.205478	0.83879	0.44	0.83879	0.119508
	0.84155	0.00537655	0.84094	0.132972	0.84063	0.207334	0.84032	0.4425	0.84094	0.120612
	0.84308	0.00555905	0.84308	0.134276	0.84308	0.209434	0.84247	0.4475	0.84247	0.12141
	0.84492	0.005168	0.84523	0.135058	0.84492	0.211106	0.84462	0.45	0.84462	0.122591
	0.84646	0.00564952	0.84676	0.136607	0.84676	0.21336	0.84707	0.455	0.84676	0.123434
	0.84891	0.00515267	0.84891	0.137266	0.84891	0.215154	0.84891	0.4575	0.84922	0.124523
	0.85106	0.00551152	0.85075	0.138785	0.85106	0.217332	0.85106	0.46	0.85075	0.125673
	0.85259	0.0049763	0.8532	0.140103	0.8529	0.219142	0.85259	0.465	0.8529	0.126332
	0.85443	0.00514807	0.85474	0.140226	0.85504	0.221411	0.85412	0.4675	0.85504	0.127375
	0.85689	0.00502233	0.85689	0.14222	0.85658	0.222914	0.85719	0.4725	0.85719	0.128479
	0.85873	0.00518488	0.85873	0.143738	0.85842	0.225383	0.85934	0.475	0.85903	0.129446
	0.86087	0.00479687	0.86087	0.14337	0.86057	0.227561	0.86087	0.4775	0.86087	0.130396
	0.86333	0.00508673	0.86302	0.145946	0.86241	0.229416	0.86241	0.4825	0.86271	0.131623
	0.86455	0.00488738	0.86517	0.147618	0.86455	0.231885	0.86425	0.485	0.86455	0.13262
	0.8667	0.00480915	0.86731	0.148247	0.86701	0.233312	0.86639	0.49	0.86701	0.133877
	0.86915	0.00455613	0.86885	0.149734	0.86885	0.235781	0.86823	0.4925	0.86946	0.134751
	0.8713	0.00522627	0.87099	0.151145	0.8713	0.238081	0.87099	0.495	0.87069	0.135932
	0.87283	0.0044733	0.87345	0.152172	0.87314	0.239952	0.87314	0.5	0.87314	0.137175
	0.87529	0.0048751	0.87498	0.153752	0.87467	0.242636	0.87529	0.505	0.87529	0.137082
	0.87713	0.00474015	0.87682	0.15415	0.87713	0.244399	0.87682	0.5075	0.87682	0.139291
	0.87897	0.0048705	0.87927	0.156221	0.87866	0.246515	0.87866	0.5125	0.87897	0.14041
	0.88111	0.00493338	0.88111	0.157739	0.88081	0.249091	0.88081	0.515	0.88111	0.140901
	0.88265	0.0046466	0.88296	0.158536	0.88296	0.25	0.88296	0.52	0.88296	0.142726
	0.8851	0.00488738	0.88449	0.160224	0.8848	0.2525	0.88449	0.5225	0.8848	0.143738
	0.88664	0.00478155	0.88725	0.161082	0.88664	0.255	0.88633	0.5275	0.88633	0.144796
	0.8894	0.00505912	0.88909	0.162554	0.88878	0.2575	0.88909	0.5325	0.88848	0.146054
	0.89062	0.00461592	0.89032	0.164318	0.89093	0.26	0.89093	0.5325	0.89093	0.146452
	0.89308	0.00521247	0.89277	0.165361	0.89216	0.2625	0.89246	0.54	0.89338	0.148308
	0.89461	0.00478922	0.89492	0.166971	0.89461	0.265	0.89461	0.5425	0.89492	0.149351
	0.89676	0.00507905	0.89676	0.167216	0.89676	0.2675	0.89676	0.5475	0.89676	0.150639
	0.8986	0.00476315	0.8989	0.169455	0.8986	0.27	0.89829	0.55	0.89921	0.15162
	0.90044	0.00505452	0.90105	0.171173	0.90074	0.2725	0.90074	0.555	0.90105	0.152832
	0.90289	0.0049211	0.90258	0.17174	0.90289	0.275	0.90289	0.56	0.90258	0.15412
	0.90534	0.00527842	0.90534	0.173994	0.90473	0.2775	0.90504	0.565	0.90473	0.155439
	0.90688	0.005122	0.90719	0.175145	0.90657	0.28	0.90626	0.5675	0.90749	0.155853
	0.90903	0.00530295	0.90903	0.176371	0.90872	0.2825	0.90872	0.5725	0.90903	0.157892
	0.91056	0.0049717	0.91087	0.178212	0.91087	0.285	0.91056	0.575	0.91056	0.158981
	0.91271	0.00516648	0.91332	0.178503	0.91301	0.285	0.91271	0.58	0.91332	0.16027
	0.91516	0.005122	0.91455	0.180727	0.91455	0.2875	0.91424	0.585	0.91485	0.161496
	0.91669	0.00527075	0.917	0.182352	0.91669	0.2925	0.91669	0.5875	0.91669	0.162524
	0.91853	0.00500545	0.91884	0.183318	0.91853	0.295	0.91823	0.5925	0.91884	0.163643
	0.92068	0.00490117	0.92099	0.185588	0.92099	0.2975	0.92068	0.5975	0.92099	0.165223
	0.92313	0.0051588	0.92313	0.185419	0.92252	0.3	0.92252	0.6025	0.92283	0.165284
	0.92528	0.00487203	0.92467	0.188195	0.92528	0.3025	0.92436	0.605	0.92467	0.167554
	0.92712	0.00511892	0.92681	0.189974	0.92681	0.305	0.92681	0.61	0.92681	0.168949
	0.92927	0.00490577	0.92865	0.189437	0.92896	0.3075	0.92865	0.615	0.92865	0.170084
	0.93111	0.00520635	0.93111	0.192627	0.93111	0.31	0.93049	0.62	0.9308	0.171679
	0.93295	0.0049073	0.93264	0.19436	0.93295	0.3125	0.93264	0.6225	0.93295	0.171433
	0.93479	0.0051404	0.9351	0.195326	0.93448	0.315	0.93448	0.63	0.9354	0.173994
	0.93663	0.0048935	0.93694	0.197335	0.93663	0.3175	0.93694	0.6325	0.93694	0.175313
	0.93878	0.00501005	0.93939	0.197703	0.93878	0.32	0.93847	0.6375	0.93939	0.176249
	0.94092	0.00470488	0.94123	0.200064	0.94062	0.3225	0.94062	0.6425	0.94062	0.178196
	0.94307	0.0051312	0.94276	0.201844	0.94307	0.325	0.94276	0.645	0.94307	0.179117
	0.9446	0.00449632	0.94491	0.203116	0.94491	0.3275	0.9443	0.65	0.94522	0.180512
	0.94706	0.00503457	0.94706	0.204849	0.94675	0.3325	0.94614	0.655	0.94706	0.181969
	0.94859	0.00450092	0.9489	0.206245	0.94859	0.335	0.94828	0.66	0.9489	0.183334
	0.95104	0.0046926	0.95104	0.206551	0.95074	0.3375	0.95043	0.665	0.95074	0.184928
	0.95288	0.00452853	0.95258	0.209204	0.95319	0.34	0.95258	0.67	0.95319	0.185803
	0.95503	0.00465887	0.95503	0.211244	0.95442	0.3425	0.95442	0.675	0.95503	0.187275
	0.95687	0.00430463	0.95687	0.212486	0.95687	0.345	0.95687	0.68	0.95718	0.188701
	0.9584	0.00453772	0.95871	0.214142	0.95871	0.35	0.95871	0.685	0.95902	0.189238
	0.96086	0.00421415	0.96055	0.216029	0.96086	0.3525	0.96055	0.6875	0.96117	0.191477
	0.9627	0.00450245	0.96301	0.217301	0.96301	0.355	0.96239	0.695	0.96301	0.192826
	0.96485	0.00435983	0.96515	0.219832	0.96454	0.3575	0.96515	0.6975	0.96515	0.193976
	0.96669	0.00409145	0.96669	0.219172	0.96699	0.36	0.96699	0.7025	0.96699	0.19574
	0.96883	0.00452085	0.96883	0.222362	0.96914	0.365	0.96914	0.7075	0.96883	0.196798
	0.97098	0.00437977	0.97067	0.224509	0.97098	0.3675	0.97037	0.7125	0.97098	0.198286
	0.97282	0.00449632	0.97282	0.224555	0.97282	0.37	0.97251	0.72	0.97282	0.200003
	0.97466	0.00429082	0.97497	0.227515	0.97435	0.3725	0.97466	0.7225	0.97466	0.200678
	0.9765	0.0044733	0.97681	0.228527	0.97681	0.375	0.9765	0.7275	0.97619	0.202779
	0.97926	0.00422795	0.97865	0.230904	0.97895	0.38	0.97865	0.7325	0.97865	0.204037
	0.9811	0.00450705	0.9811	0.233235	0.98079	0.3825	0.9811	0.74	0.9811	0.205309
	0.98263	0.00419575	0.98294	0.232269	0.98263	0.385	0.98233	0.745	0.98325	0.20718
	0.98478	0.00473555	0.98509	0.236409	0.98509	0.39	0.98448	0.7475	0.98478	0.207656
	0.98724	0.00447638	0.98693	0.238265	0.98662	0.3925	0.98693	0.7525	0.98662	0.209787
	0.98908	0.00450092	0.98908	0.239553	0.98877	0.395	0.98877	0.76	0.98908	0.211459
	0.99061	0.00418347	0.99061	0.2415	0.99092	0.4	0.99	0.7625	0.99061	0.212486
	0.99276	0.0043537	0.99306	0.243647	0.99276	0.4025	0.99214	0.77	0.99306	0.214541
	0.9949	0.0040608	0.9946	0.244568	0.9949	0.405	0.99521	0.7725	0.9949	0.215676
	0.99674	0.0044135	0.99705	0.24696	0.99736	0.41	0.99644	0.78	0.99705	0.217117
	0.99858	0.00435983	0.99889	0.246147	0.99889	0.4125	0.99858	0.785	0.99858	0.218789
	1.00073	0.0043583	1.00073	0.249843	1.00073	0.4175	1.00042	0.79	1.00073	0.220261
	1.00288	0.00427703	1.00318	0.2525	1.00226	0.42	1.00257	0.795	1.00257	0.22092
	1.00472	0.00442425	1.00502	0.2525	1.00472	0.4225	1.0041	0.8025	1.00472	0.223297
	1.00656	0.00432303	1.00656	0.255	1.00625	0.4275	1.00594	0.8075	1.00656	0.225276
	1.0087	0.00430155	1.0087	0.2575	1.0087	0.43	1.00809	0.8125	1.0084	0.226226
	1.01024	0.0044549	1.01085	0.26	1.01085	0.435	1.00993	0.8175	1.01055	0.228389
	1.01208	0.0045868	1.01269	0.26	1.01239	0.4375	1.01208	0.8225	1.013	0.227837
	1.01453	0.00471255	1.01484	0.26	1.01484	0.4425	1.01484	0.83	1.01484	0.230919
	1.01637	0.00435063	1.01699	0.265	1.01668	0.445	1.01607	0.835	1.01668	0.232545
	1.01883	0.00468035	1.01883	0.2675	1.01883	0.45	1.01791	0.84	1.01913	0.233695
	1.02097	0.0042893	1.02036	0.2675	1.02067	0.4525	1.02036	0.845	1.02067	0.235719
	1.02281	0.00457912	1.02281	0.27	1.02281	0.4575	1.0222	0.8525	1.02373	0.235934
	1.02527	0.00433222	1.02465	0.2725	1.02435	0.46	1.02435	0.8575	1.02465	0.238801
	1.0268	0.00450857	1.0268	0.2725	1.0268	0.465	1.0268	0.8625	1.0268	0.240289
	1.02864	0.00440737	1.02895	0.275	1.02864	0.4675	1.02833	0.87	1.02833	0.241853
	1.03109	0.00474015	1.03079	0.2775	1.03079	0.4725	1.03048	0.875	1.03079	0.243663
	1.03263	0.00420187	1.03293	0.2775	1.03263	0.475	1.03232	0.88	1.03232	0.244414
	1.03447	0.00450245	1.03477	0.28	1.03477	0.48	1.03447	0.8875	1.03477	0.246806
	1.03692	0.004185	1.03662	0.2825	1.03662	0.4825	1.036	0.8925	1.03631	0.248417
	1.03876	0.00430463	1.03938	0.285	1.03846	0.4875	1.03846	0.9	1.03846	0.249091
	1.0406	0.00409145	1.0406	0.2875	1.04091	0.49	1.0403	0.9075	1.04091	0.2525
	1.04275	0.0044043	1.04275	0.2875	1.04275	0.495	1.04244	0.91	1.04306	0.2525
	1.04459	0.00418195	1.0449	0.29	1.04459	0.5	1.04428	0.9175	1.0449	0.255
	1.04674	0.00423407	1.04704	0.2925	1.04643	0.5025	1.04612	0.9225	1.04704	0.2575
	1.04858	0.00438897	1.04827	0.2925	1.04858	0.5075	1.04827	0.93	1.04888	0.2575
	1.05103	0.00433835	1.05072	0.295	1.05011	0.51	1.05042	0.935	1.05042	0.26
	1.05287	0.00430155	1.05256	0.2975	1.05256	0.515	1.05226	0.9425	1.05256	0.2625
	1.0544	0.00414972	1.0541	0.3	1.0544	0.52	1.05471	0.9475	1.0544	0.2625
	1.05655	0.00443037	1.05655	0.3025	1.05655	0.5225	1.05624	0.9525	1.05686	0.265
	1.0587	0.00408225	1.0587	0.3025	1.0587	0.5275	1.0587	0.96	1.0587	0.265
	1.06084	0.00443345	1.06054	0.305	1.06115	0.53	1.06023	0.9675	1.06054	0.2675
	1.06299	0.00431995	1.06299	0.3075	1.06269	0.535	1.06238	0.97	1.06269	0.27
	1.06483	0.00437822	1.06483	0.31	1.06453	0.54	1.06453	0.98	1.06453	0.27
	1.06698	0.00417427	1.06637	0.3125	1.06667	0.5425	1.06606	0.985	1.06667	0.2725
	1.06913	0.00447638	1.06882	0.3125	1.06851	0.5475	1.06821	0.9925	1.06851	0.275
	1.07066	0.00405772	1.07097	0.315	1.07066	0.5525	1.07005	1	1.07066	0.2775
	1.07281	0.00457605	1.07311	0.3175	1.07189	0.555	1.0725	1.005	1.07219	0.2775
	1.07495	0.00414513	1.07465	0.3175	1.07434	0.56	1.07434	1.01	1.07495	0.28
	1.07679	0.00422947	1.07679	0.3225	1.07649	0.565	1.07649	1.02	1.07679	0.28
	1.07894	0.00371115	1.07894	0.3225	1.07863	0.5675	1.07802	1.025	1.07833	0.2825
	1.08047	0.0041712	1.08109	0.325	1.08047	0.5725	1.08017	1.0325	1.08109	0.285
	1.08293	0.00397185	1.08293	0.3275	1.08262	0.5775	1.08262	1.0375	1.08262	0.2875
	1.08477	0.00398872	1.08415	0.3275	1.08415	0.5825	1.08415	1.045	1.08446	0.2875
	1.08661	0.00372647	1.08691	0.3325	1.08661	0.585	1.0863	1.0525	1.08691	0.29
	1.08876	0.00391818	1.08845	0.335	1.08845	0.59	1.08814	1.0575	1.08876	0.2925
	1.0906	0.00382002	1.0906	0.335	1.0906	0.595	1.09029	1.0625	1.0906	0.2925
	1.09244	0.00373415	1.09274	0.3375	1.09244	0.5975	1.09244	1.07	1.09244	0.295
	1.09458	0.00383382	1.09489	0.34	1.09458	0.6025	1.09428	1.0775	1.09458	0.2975
	1.09642	0.00336917	1.09673	0.34	1.09673	0.6075	1.09642	1.085	1.09673	0.2975
	1.09857	0.00363432	1.09857	0.3425	1.09857	0.61	1.09826	1.09	1.09857	0.3
	1.10072	0.0036929	1.10072	0.3425	1.10102	0.615	1.10041	1.0975	1.10133	0.3025
	1.10317	0.00358158	1.10286	0.3475	1.10256	0.6175	1.10225	1.1075	1.10256	0.3025
	1.10501	0.0036084	1.10501	0.35	1.1044	0.625	1.1047	1.1125	1.1047	0.305
	1.10654	0.00360042	1.10685	0.3525	1.10654	0.63	1.10624	1.12	1.10593	0.3075
	1.10869	0.00358173	1.10838	0.355	1.10838	0.6325	1.10808	1.1275	1.10869	0.31
	1.11084	0.00352312	1.11053	0.355	1.11053	0.6375	1.11053	1.1325	1.11053	0.31
	1.11298	0.00347728	1.11268	0.3575	1.11237	0.64	1.11176	1.1425	1.11268	0.3125
	1.11513	0.0036285	1.11421	0.36	1.11452	0.6475	1.11421	1.1475	1.11421	0.315
	1.11667	0.00344355	1.11667	0.3625	1.11667	0.6525	1.11636	1.155	1.11697	0.3175
	1.11881	0.00351685	1.11851	0.3625	1.11851	0.655	1.1182	1.165	1.11851	0.3175
	1.12096	0.00339018	1.12065	0.3675	1.12035	0.66	1.12035	1.17	1.12065	0.32
	1.1228	0.00351777	1.12219	0.3675	1.12249	0.665	1.12219	1.1775	1.12219	0.3225
	1.12433	0.0033135	1.12433	0.37	1.12464	0.67	1.12433	1.1825	1.12464	0.3225
	1.12648	0.00336302	1.12709	0.3725	1.12648	0.675	1.12648	1.19	1.12648	0.325
	1.12893	0.00324863	1.12863	0.375	1.12863	0.6775	1.12801	1.2	1.12863	0.3275
	1.13077	0.00325923	1.13047	0.3775	1.13016	0.6825	1.12985	1.2075	1.13047	0.33
	1.13292	0.00317228	1.13261	0.3775	1.132	0.6875	1.13231	1.215	1.13261	0.33
	1.13445	0.00334125	1.13445	0.38	1.13415	0.6925	1.13445	1.2225	1.13415	0.3325
	1.1366	0.00328775	1.1366	0.3825	1.13629	0.6975	1.1366	1.23	1.13629	0.335
	1.13844	0.00332025	1.13906	0.385	1.13844	0.7025	1.13844	1.2375	1.13844	0.335
	1.14059	0.00327517	1.14059	0.3875	1.14028	0.705	1.13998	1.2425	1.14059	0.3375
	1.14274	0.00329357	1.14304	0.3875	1.14243	0.7125	1.14212	1.25	1.14274	0.34
	1.14427	0.00319528	1.14458	0.3925	1.14458	0.715	1.14427	1.26	1.14458	0.3425
	1.14642	0.0031393	1.14672	0.395	1.14642	0.72	1.14611	1.265	1.14642	0.3425
	1.14856	0.00320923	1.14856	0.395	1.14826	0.725	1.14856	1.2725	1.14856	0.345
	1.1504	0.00310417	1.15071	0.3975	1.1504	0.73	1.14948	1.2825	1.15071	0.3475
	1.15316	0.00311782	1.15255	0.4	1.15255	0.735	1.15224	1.29	1.15286	0.35
	1.15439	0.00316075	1.15531	0.4	1.15439	0.7375	1.15439	1.2975	1.15439	0.35
	1.15654	0.00317625	1.15592	0.405	1.15684	0.7425	1.15592	1.305	1.15715	0.3525
	1.15899	0.00306292	1.15838	0.4025	1.15838	0.7475	1.15776	1.315	1.15868	0.355
	1.16052	0.0029999	1.16052	0.4075	1.16052	0.7525	1.16022	1.3225	1.16083	0.355
	1.16236	0.00282215	1.16267	0.41	1.16236	0.76	1.16206	1.33	1.16267	0.3575
	1.16451	0.00307335	1.16451	0.4125	1.16451	0.7625	1.1639	1.3375	1.16482	0.36
	1.16666	0.00282078	1.16635	0.415	1.16605	0.7675	1.16605	1.345	1.16635	0.3625
	1.1685	0.0029252	1.1685	0.415	1.16881	0.7725	1.16819	1.3525	1.16881	0.365
	1.17065	0.00282537	1.17065	0.4175	1.17003	0.7775	1.16973	1.3625	1.17034	0.365
	1.1731	0.00281127	1.17249	0.4225	1.17279	0.7825	1.17218	1.37	1.17279	0.3675
	1.17463	0.00268965	1.17463	0.4225	1.17463	0.7875	1.17433	1.3775	1.17494	0.37
	1.17678	0.0028223	1.17647	0.425	1.17617	0.7925	1.17586	1.385	1.17678	0.3725
	1.17862	0.002561	1.17862	0.4275	1.17862	0.7975	1.17801	1.395	1.17923	0.3725
	1.18046	0.00276435	1.18046	0.43	1.17985	0.8025	1.18015	1.4025	1.18077	0.375
	1.18291	0.00267892	1.18261	0.4325	1.18261	0.8075	1.18261	1.4125	1.18261	0.3775
	1.18445	0.00276297	1.18475	0.43	1.18445	0.8125	1.18383	1.4175	1.18475	0.38
	1.18721	0.0026731	1.18659	0.4375	1.18659	0.8175	1.18629	1.4275	1.18659	0.3825
	1.18905	0.0027576	1.18874	0.4375	1.18843	0.8225	1.18813	1.435	1.18874	0.3825
	1.19058	0.00261912	1.19058	0.44	1.19027	0.825	1.18997	1.4425	1.19089	0.385
	1.19273	0.0026728	1.19273	0.4425	1.19242	0.8325	1.19212	1.45	1.19273	0.385
	1.19488	0.00273368	1.19488	0.4425	1.19457	0.8325	1.19426	1.4625	1.19457	0.39
	1.19702	0.00275713	1.19641	0.4475	1.1961	0.84	1.1961	1.47	1.19672	0.3925
	1.19856	0.00273873	1.19886	0.45	1.19886	0.8475	1.19794	1.475	1.19856	0.3925
	1.2004	0.00269335	1.2007	0.45	1.20009	0.85	1.2004	1.4875	1.2004	0.395
	1.20254	0.0027602	1.20254	0.4525	1.20285	0.8575	1.20193	1.495	1.20254	0.3975
	1.20469	0.00269933	1.20438	0.4525	1.20408	0.8625	1.20408	1.505	1.20438	0.3975
	1.20684	0.00278687	1.20622	0.455	1.20622	0.865	1.20622	1.5125	1.20653	0.4
	1.20898	0.00270222	1.20837	0.46	1.20837	0.8725	1.20776	1.5225	1.20837	0.4025
	1.21082	0.0028631	1.21052	0.46	1.21021	0.8775	1.21021	1.53	1.21052	0.405
	1.21328	0.00280637	1.21236	0.465	1.21297	0.8825	1.21205	1.54	1.21266	0.4075
	1.21481	0.00288932	1.2145	0.465	1.2145	0.8875	1.2142	1.545	1.21481	0.4075
	1.21727	0.0027645	1.21635	0.4675	1.21665	0.8925	1.21604	1.555	1.21665	0.41
	1.21911	0.0030019	1.2188	0.47	1.21788	0.8975	1.21757	1.565	1.2188	0.41
	1.22095	0.00298625	1.22064	0.4725	1.22003	0.9025	1.21972	1.5775	1.22095	0.415
	1.22279	0.00312888	1.22279	0.4725	1.22248	0.9075	1.22156	1.5825	1.22279	0.4175
	1.22463	0.0032037	1.22493	0.4775	1.22401	0.9125	1.22401	1.595	1.22463	0.4175
	1.22677	0.00319572	1.22677	0.4775	1.22616	0.9175	1.22585	1.605	1.22616	0.42
	1.22861	0.00334755	1.22831	0.48	1.22831	0.9225	1.228	1.6125	1.22861	0.4225
	1.23076	0.00344875	1.23045	0.48	1.23015	0.93	1.23015	1.62	1.23045	0.4225
	1.2326	0.00348265	1.23321	0.485	1.23229	0.93	1.23229	1.635	1.23291	0.425
	1.23475	0.00352068	1.23444	0.4875	1.23383	0.9375	1.23413	1.64	1.23475	0.4275
	1.23689	0.00345642	1.23689	0.4825	1.23628	0.9425	1.23597	1.6525	1.23689	0.43
	1.23904	0.0034877	1.23873	0.4925	1.23781	0.9475	1.23781	1.6575	1.23873	0.4325
	1.24057	0.003423	1.24057	0.495	1.24057	0.955	1.23996	1.6675	1.24057	0.4325
	1.24272	0.0033638	1.24272	0.495	1.24272	0.9575	1.2418	1.6825	1.24242	0.435
	1.24426	0.0034825	1.24426	0.4975	1.24395	0.9625	1.24334	1.6875	1.24426	0.4375
	1.24702	0.00337975	1.2464	0.5	1.2461	0.9675	1.2461	1.6975	1.2464	0.44
	1.24855	0.00346792	1.24855	0.5	1.24855	0.9725	1.24824	1.71	1.24886	0.4425
	1.25284	0.00345305	1.25254	0.5	1.25223	0.985	1.25192	1.735	1.25254	0.445
	1.25499	0.00339525	1.25438	0.5075	1.25438	0.9875	1.25407	1.7425	1.25468	0.4475
	1.25622	0.00352742	1.25652	0.51	1.25622	0.995	1.25591	1.7525	1.25683	0.45
	1.25867	0.00340828	1.25836	0.5125	1.25836	0.9975	1.25806	1.76	1.25806	0.4525
	1.26051	0.00347913	1.26051	0.515	1.26051	1.005	1.2599	1.77	1.26082	0.4525
	1.26266	0.00338037	1.26266	0.5175	1.26204	1.01	1.26174	1.7825	1.26266	0.455
	1.2648	0.00352912	1.2648	0.5175	1.26419	1.015	1.26388	1.785	1.2645	0.4575
	1.26664	0.00345397	1.26664	0.5225	1.26664	1.02	1.26603	1.8025	1.26664	0.46
	1.26879	0.0035075	1.26849	0.5175	1.26849	1.025	1.26787	1.81	1.26849	0.4625
	1.27063	0.00342208	1.27094	0.525	1.27033	1.0325	1.26971	1.82	1.27033	0.465
	1.27247	0.00353157	1.27247	0.5275	1.27247	1.035	1.27186	1.8375	1.27278	0.4625
	1.27431	0.00343173	1.27493	0.53	1.27401	1.04	1.2737	1.8425	1.27493	0.4675
	1.27646	0.00350918	1.27615	0.5325	1.27677	1.0475	1.27554	1.8525	1.27677	0.47
	1.27861	0.00346132	1.27861	0.5325	1.2783	1.05	1.27799	1.86	1.2783	0.4725
	1.28075	0.00334892	1.28045	0.535	1.28014	1.0575	1.28014	1.8725	1.28075	0.475
	1.28259	0.0035058	1.28259	0.5375	1.2829	1.0625	1.28167	1.885	1.28259	0.4775
	1.28443	0.00345197	1.28474	0.54	1.28443	1.0675	1.28382	1.8975	1.28443	0.4775
	1.28689	0.00352405	1.28658	0.5425	1.28627	1.075	1.28597	1.9075	1.28627	0.4825
	1.28842	0.00347942	1.28842	0.545	1.28811	1.0775	1.28781	1.915	1.28873	0.48
	1.29057	0.00358125	1.29026	0.545	1.28995	1.0825	1.28995	1.9275	1.29057	0.485
	1.29271	0.0034578	1.29302	0.55	1.2921	1.09	1.29179	1.935	1.29241	0.4875
	1.29425	0.0037231	1.29456	0.5475	1.29425	1.0925	1.29364	1.9525	1.29486	0.4875
	1.2967	0.00347268	1.2967	0.5525	1.2964	1.1	1.29578	1.96	1.29701	0.4925
	1.29916	0.00355642	1.29854	0.555	1.29793	1.1025	1.29793	1.975	1.29824	0.4925
	1.30069	0.0035607	1.30038	0.5575	1.30008	1.1075	1.29977	1.9825	1.30038	0.495
	1.30284	0.00364613	1.30284	0.56	1.30222	1.115	1.30161	1.99	1.30284	0.4975
	1.30468	0.00353388	1.30437	0.5625	1.30437	1.12	1.30376	2.0025	1.30406	0.5
	1.30682	0.0037406	1.30682	0.5625	1.30621	1.125	1.3056	2.015	1.30652	0.5025
	1.30866	0.0034615	1.30866	0.5675	1.30836	1.1325	1.30774	2.025	1.30866	0.5
	1.3102	0.00372187	1.3102	0.565	1.3102	1.135	1.30928	2.04	1.3105	0.505
	1.31265	0.00358585	1.31296	0.57	1.31234	1.1425	1.31173	2.055	1.31204	0.5075
	1.31418	0.00367082	1.3148	0.5725	1.31388	1.1475	1.31357	2.06	1.31449	0.51
	1.31664	0.0036636	1.31633	0.5725	1.31602	1.1525	1.3151	2.0675	1.31602	0.5125
	1.31817	0.0036147	1.31817	0.5775	1.31817	1.1575	1.31756	2.085	1.31848	0.5125
	1.32032	0.00365058	1.32032	0.57	1.32001	1.1625	1.3194	2.0925	1.32001	0.515
	1.32277	0.00355075	1.32247	0.58	1.32185	1.17	1.32155	2.105	1.32277	0.5175
	1.32461	0.0036018	1.32431	0.585	1.324	1.1725	1.32369	2.115	1.32431	0.5175
	1.32676	0.003544	1.32676	0.5825	1.32645	1.18	1.32523	2.1275	1.32645	0.5225
	1.32829	0.00367542	1.32891	0.5875	1.3286	1.1825	1.32737	2.14	1.3286	0.525
	1.33075	0.00353695	1.33013	0.59	1.33013	1.1875	1.32921	2.15	1.33044	0.525
	1.33228	0.00379257	1.33259	0.59	1.33228	1.195	1.33136	2.16	1.33259	0.5275
	1.33443	0.00343618	1.33443	0.595	1.33412	1.1975	1.3332	2.175	1.33381	0.53
	1.33657	0.00363063	1.33627	0.5925	1.33627	1.205	1.33565	2.185	1.33627	0.53
	1.33841	0.00341747	1.33841	0.5975	1.3378	1.2075	1.33719	2.2	1.33811	0.535
	1.34056	0.00355412	1.34025	0.605	1.34025	1.215	1.33933	2.2075	1.34087	0.5375
	1.34271	0.00336933	1.34209	0.6	1.34179	1.2225	1.34148	2.22	1.34271	0.5375
	1.34455	0.00353877	1.34424	0.605	1.34424	1.225	1.34393	2.23	1.34424	0.5425
	1.34639	0.00340612	1.34608	0.605	1.34608	1.2325	1.34578	2.2375	1.3467	0.5375
	1.34854	0.00348847	1.34854	0.6075	1.34792	1.2375	1.34762	2.2525	1.34823	0.545
	1.35038	0.00337577	1.35038	0.6125	1.34976	1.2425	1.34976	2.2675	1.35038	0.5475
	1.35252	0.0033862	1.35222	0.61	1.35191	1.2475	1.3516	2.275	1.35252	0.5475
	1.35436	0.00342927	1.35406	0.615	1.35406	1.25	1.35344	2.2925	1.35436	0.5525
	1.35682	0.00319175	1.35651	0.6175	1.3562	1.2575	1.35498	2.3025	1.3559	0.55
	1.35866	0.0033359	1.35866	0.6175	1.35804	1.2625	1.35743	2.31	1.35835	0.555
	1.35988	0.003306	1.36019	0.6225	1.3605	1.2675	1.35927	2.33	1.3605	0.5575
	1.36264	0.00326443	1.36234	0.615	1.36203	1.2775	1.36142	2.3375	1.36234	0.5575
	1.36418	0.003371	1.36418	0.625	1.36418	1.275	1.36326	2.3575	1.36479	0.5625
	1.36663	0.00324357	1.36632	0.6275	1.36602	1.2825	1.3654	2.36	1.36632	0.5625
	1.36847	0.00318008	1.36847	0.6225	1.36786	1.29	1.36755	2.3725	1.36755	0.565
	1.37062	0.0032865	1.37031	0.6325	1.37	1.2925	1.3697	2.3925	1.37031	0.5675
	1.37246	0.00316367	1.37246	0.6325	1.37215	1.3	1.37123	2.395	1.37277	0.5625
	1.37491	0.00319955	1.37461	0.635	1.37399	1.305	1.37369	2.415	1.37399	0.57
	1.37675	0.00308392	1.37614	0.64	1.37614	1.31	1.37553	2.42	1.37645	0.575
	1.37829	0.00320355	1.37798	0.6375	1.37767	1.3175	1.37706	2.4375	1.37829	0.5725
	1.38043	0.00307212	1.38013	0.6425	1.38013	1.3175	1.37951	2.45	1.38074	0.5775
	1.38227	0.00330263	1.38197	0.645	1.38197	1.3275	1.38074	2.46	1.38258	0.58
	1.38473	0.00310232	1.38411	0.645	1.38411	1.33	1.38289	2.465	1.38473	0.58
	1.38626	0.0031531	1.38626	0.6475	1.38595	1.335	1.38534	2.4875	1.38657	0.585
	1.38871	0.00311875	1.3881	0.6525	1.3881	1.3425	1.38687	2.4975	1.3881	0.58
	1.39055	0.0032514	1.39086	0.6525	1.38963	1.345	1.38963	2.5125	1.39055	0.5875
	1.3927	0.0031925	1.3927	0.6575	1.39147	1.355	1.39117	2.525	1.39209	0.59
	1.39393	0.0031761	1.39454	0.65	1.39362	1.355	1.39393	2.5325	1.39454	0.59
	1.39638	0.00315017	1.39638	0.66	1.39607	1.365	1.39515	2.5525	1.39607	0.595
	1.39853	0.0032333	1.39792	0.6625	1.39822	1.3675	1.39761	2.5575	1.39853	0.5975
	1.40068	0.00318975	1.39976	0.6625	1.39976	1.3725	1.39914	2.565	1.39976	0.5975
	1.40282	0.00315815	1.40252	0.6675	1.40221	1.3825	1.40098	2.5775	1.4019	0.6
	1.40436	0.00314818	1.40405	0.665	1.40405	1.3825	1.40313	2.59	1.40436	0.6025
	1.40681	0.00327072	1.4065	0.67	1.40589	1.39	1.40528	2.605	1.40589	0.605
	1.40865	0.00322303	1.40834	0.6725	1.40773	1.395	1.40712	2.62	1.40804	0.6025
	1.41049	0.00320062	1.41018	0.6675	1.41018	1.3975	1.40926	2.6275	1.41018	0.6075
	1.41233	0.0031804	1.41233	0.6775	1.41202	1.41	1.41172	2.6425	1.41264	0.6125
	1.41478	0.00312978	1.41417	0.68	1.41417	1.4	1.41356	2.6525	1.41417	0.6075
	1.41632	0.00329357	1.41601	0.675	1.4157	1.415	1.41509	2.6625	1.41662	0.615
	1.41908	0.00295127	1.41816	0.6825	1.41754	1.4225	1.41754	2.675	1.41816	0.6175
	1.4203	0.00322517	1.42061	0.6875	1.42	1.425	1.41938	2.6975	1.4203	0.6175
	1.42276	0.00308547	1.42214	0.6875	1.42184	1.4325	1.42184	2.7025	1.42245	0.6225
	1.42429	0.00326182	1.42429	0.69	1.42368	1.435	1.42337	2.7075	1.4246	0.62
	1.42705	0.00315755	1.42644	0.695	1.42583	1.44	1.42491	2.72	1.42644	0.625
	1.42859	0.00322977	1.42859	0.6925	1.42797	1.45	1.42736	2.74	1.42828	0.6275
	1.43073	0.00314972	1.43073	0.7	1.42981	1.45	1.42951	2.75	1.42981	0.6275
	1.43288	0.0032063	1.43227	0.6975	1.43196	1.4575	1.43104	2.7625	1.43227	0.6325
	1.43411	0.00310065	1.43411	0.7025	1.4338	1.4625	1.43257	2.775	1.43411	0.63
	1.43656	0.00320032	1.43656	0.7075	1.43595	1.465	1.43503	2.7825	1.43656	0.635
	1.43871	0.00305587	1.4384	0.7025	1.43779	1.475	1.43748	2.7975	1.4384	0.6375
	1.44085	0.0031146	1.44024	0.71	1.43993	1.4775	1.43932	2.8075	1.44024	0.6375
	1.44269	0.00324632	1.44269	0.715	1.44177	1.485	1.44085	2.8275	1.44239	0.6425
	1.44515	0.00317042	1.44453	0.715	1.44392	1.485	1.44361	2.8325	1.44392	0.64
	1.44668	0.00309222	1.44607	0.72	1.44607	1.495	1.44545	2.8425	1.44637	0.645
	1.44914	0.0031764	1.44822	0.72	1.44791	1.5025	1.44729	2.8475	1.44822	0.6475
	1.45098	0.0031994	1.45036	0.7225	1.45006	1.5025	1.44914	2.8725	1.45006	0.6475
	1.4522	0.00312303	1.4522	0.7275	1.4519	1.51	1.45098	2.8775	1.4522	0.65
	1.45466	0.00326197	1.45466	0.7175	1.45374	1.5225	1.45343	2.8925	1.45466	0.655
	1.4568	0.003108	1.45619	0.73	1.45588	1.5225	1.45496	2.895	1.4565	0.65
	1.45895	0.00311612	1.45834	0.735	1.45772	1.53	1.45742	2.91	1.45834	0.6575
	1.46048	0.00307825	1.46018	0.735	1.45987	1.52	1.45926	2.9275	1.46048	0.66
	1.46263	0.0031238	1.46202	0.74	1.46202	1.535	1.4611	2.925	1.46232	0.66
	1.46478	0.00299085	1.46447	0.74	1.46324	1.545	1.46324	2.95	1.46447	0.665
	1.46631	0.00322962	1.46631	0.7425	1.466	1.545	1.46508	2.9525	1.466	0.665
	1.46876	0.00297153	1.46815	0.7475	1.46784	1.555	1.46723	2.96	1.46846	0.6675
	1.47091	0.0031712	1.46999	0.7475	1.46999	1.5575	1.46907	2.97	1.46999	0.67
	1.47244	0.00307735	1.47244	0.75	1.47183	1.5625	1.47152	2.9825	1.47214	0.6675
	1.47459	0.00314588	1.47429	0.7575	1.47398	1.57	1.47306	3	1.47429	0.675
	1.47643	0.00301938	1.47643	0.755	1.47582	1.5725	1.47459	3.0125	1.47643	0.6775
	1.47858	0.0031281	1.47827	0.7575	1.47827	1.5825	1.47705	3.015	1.47889	0.6775
	1.48073	0.00303058	1.47981	0.76	1.47981	1.5825	1.47858	3.0325	1.48042	0.68
	1.48257	0.00321705	1.48226	0.7625	1.48195	1.595	1.48134	3.04	1.48226	0.6825
	1.48471	0.00317795	1.4841	0.7675	1.48379	1.5975	1.48318	3.055	1.4841	0.6825
	1.48655	0.00307717	1.48594	0.765	1.48594	1.6	1.48502	3.07	1.48655	0.6875
	1.48839	0.0031922	1.48809	0.7725	1.48778	1.6075	1.48747	3.0775	1.48809	0.6875
	1.49085	0.002989	1.48993	0.77	1.48993	1.61	1.48931	3.1	1.49054	0.69
	1.49238	0.003204	1.49238	0.775	1.49177	1.6175	1.49115	3.11	1.49238	0.6925
	1.49453	0.00310402	1.49391	0.78	1.49361	1.625	1.49299	3.1175	1.49422	0.695
	1.49667	0.00303608	1.49637	0.78	1.49637	1.6275	1.49483	3.135	1.49606	0.6975
	1.49851	0.00296907	1.49821	0.7825	1.4979	1.635	1.49729	3.1425	1.49851	0.6975
	1.50097	0.00315385	1.50005	0.785	1.49974	1.6375	1.49882	3.1525	1.50066	0.7
	1.5025	0.00297858	1.50189	0.7875	1.50158	1.645	1.50097	3.165	1.5022	0.7025
	1.50434	0.00306875	1.50434	0.7925	1.50373	1.6525	1.50312	3.1775	1.50404	0.705
	1.50649	0.00294775	1.50588	0.785	1.50588	1.6525	1.50526	3.185	1.50618	0.705
	1.50864	0.00314357	1.50802	0.795	1.50772	1.6575	1.5071	3.1925	1.50802	0.71
	1.51078	0.00303102	1.50986	0.8	1.50956	1.665	1.50925	3.1975	1.51017	0.71
	1.51293	0.00318315	1.51201	0.7975	1.5117	1.665	1.51078	3.225	1.51232	0.7125
	1.51477	0.00299055	1.51416	0.8025	1.51385	1.675	1.51293	3.2125	1.51416	0.715
	1.51661	0.0031761	1.5163	0.8125	1.51569	1.68	1.51508	3.225	1.5163	0.7175
	1.51845	0.0029039	1.51784	0.805	1.51814	1.685	1.51692	3.2425	1.51814	0.72
	1.5209	0.00310125	1.51998	0.8125	1.51968	1.695	1.51845	3.2425	1.52029	0.7225
	1.52274	0.0030212	1.52244	0.8025	1.52182	1.695	1.5209	3.26	1.52244	0.72
	1.52458	0.003131	1.52428	0.815	1.52366	1.7025	1.52274	3.265	1.52428	0.725
	1.52643	0.00303963	1.52581	0.82	1.52581	1.71	1.52489	3.28	1.52643	0.7275
	1.52827	0.00298978	1.52857	0.8125	1.52796	1.7075	1.52735	3.29	1.52796	0.7275
	1.53041	0.0030568	1.53041	0.8225	1.5298	1.72	1.52919	3.295	1.53041	0.7325
	1.53256	0.00297642	1.53225	0.8275	1.53195	1.7225	1.53103	3.3	1.53256	0.735
	1.5344	0.00295757	1.53471	0.825	1.53409	1.725	1.53348	3.3175	1.5344	0.735
	1.53624	0.0029933	1.53624	0.8325	1.53593	1.7375	1.53532	3.325	1.53593	0.74
	1.53839	0.00307765	1.53777	0.83	1.53747	1.735	1.53685	3.3375	1.53869	0.7375
	1.54053	0.00296785	1.54053	0.835	1.53961	1.745	1.53869	3.34	1.53992	0.7425
	1.54207	0.00308025	1.54207	0.845	1.54176	1.7475	1.54053	3.3475	1.54237	0.74
	1.54452	0.00287738	1.54421	0.8375	1.5436	1.7525	1.54268	3.3675	1.54391	0.745
	1.54636	0.00307428	1.54636	0.845	1.54544	1.7625	1.54513	3.3675	1.54636	0.75
	1.5482	0.00294545	1.5482	0.8375	1.54789	1.7625	1.54667	3.3825	1.54851	0.745
	1.55035	0.00318853	1.55035	0.845	1.54973	1.7725	1.54912	3.39	1.55004	0.7525
	1.5525	0.0029792	1.5525	0.8525	1.55188	1.7725	1.55158	3.3925	1.55219	0.755
	1.55434	0.00304175	1.55403	0.8425	1.55403	1.7775	1.5525	3.415	1.55403	0.755
	1.55618	0.00296845	1.55618	0.855	1.55587	1.7875	1.55495	3.41	1.55648	0.76
	1.55832	0.00324573	1.55863	0.86	1.55771	1.7875	1.55648	3.42	1.55832	0.76
	1.56047	0.00290465	1.56016	0.8575	1.55986	1.7975	1.55863	3.4425	1.56016	0.7625
	1.56262	0.00305113	1.562	0.8625	1.562	1.8075	1.56108	3.4375	1.5617	0.765
	1.56415	0.00297812	1.56415	0.8575	1.56354	1.805	1.56292	3.44	1.56415	0.7675
	1.5666	0.00301767	1.56599	0.865	1.56568	1.8175	1.56507	3.4575	1.5666	0.7675
	1.56844	0.00300525	1.56814	0.8725	1.56752	1.8025	1.56691	3.455	1.56814	0.7725
	1.57028	0.00296017	1.57028	0.8675	1.56967	1.8225	1.56906	3.4675	1.56998	0.775
	1.57243	0.0029588	1.57243	0.875	1.57151	1.8325	1.5712	3.475	1.57212	0.775
	1.57458	0.00292552	1.57427	0.8825	1.57366	1.8275	1.57304	3.4925	1.57427	0.78
	1.57642	0.00314987	1.57642	0.8775	1.5758	1.8425	1.57458	3.5025	1.57611	0.78
	1.57887	0.00304267	1.57826	0.885	1.57795	1.8425	1.57703	3.5	1.57826	0.7825
	1.5801	0.0030232	1.58041	0.8825	1.57949	1.85	1.57887	3.52	1.57979	0.785
	1.58255	0.00288825	1.58194	0.8875	1.58225	1.86	1.58041	3.5325	1.58225	0.7825
	1.58439	0.00309558	1.58409	0.8925	1.58378	1.855	1.58286	3.525	1.58409	0.7875
	1.58623	0.00297138	1.58562	0.89	1.58593	1.8675	1.58439	3.5375	1.58593	0.7925
	1.58869	0.0030712	1.58838	0.895	1.58746	1.8725	1.58654	3.54	1.58777	0.79
	1.59053	0.0028993	1.59083	0.89	1.58991	1.875	1.58869	3.55	1.59022	0.795
	1.59206	0.00312105	1.59206	0.8975	1.59114	1.8825	1.59114	3.56	1.59237	0.79
	1.59482	0.00284332	1.59451	0.9075	1.5939	1.885	1.59267	3.565	1.5939	0.8
	1.59697	0.0029844	1.59666	0.89	1.59574	1.8925	1.59451	3.575	1.59605	0.8025
	1.5985	0.00296752	1.59789	0.9075	1.59727	1.9025	1.59666	3.5825	1.59789	0.8025
	1.60065	0.00310217	1.60003	0.9125	1.59973	1.9025	1.5985	3.595	1.60034	0.8075
	1.60249	0.00296722	1.60157	0.91	1.60126	1.91	1.60065	3.6075	1.60187	0.805
	1.60464	0.00306415	1.60433	0.9175	1.60402	1.9175	1.6028	3.6	1.60433	0.81
	1.60678	0.00303792	1.60586	0.9075	1.60525	1.92	1.60464	3.6075	1.60617	0.8125
	1.60832	0.00300205	1.6077	0.9225	1.6077	1.93	1.60709	3.6175	1.60832	0.81
	1.61046	0.00307442	1.61046	0.925	1.60954	1.9275	1.60893	3.615	1.61046	0.8175
	1.6123	0.00306292	1.6123	0.925	1.61138	1.935	1.61046	3.6375	1.61261	0.82
	1.61445	0.0030591	1.61445	0.9275	1.61353	1.9425	1.61322	3.6375	1.61414	0.82
	1.6169	0.0031232	1.61629	0.93	1.61537	1.9425	1.61506	3.6525	1.61598	0.8225
	1.61844	0.00304297	1.61844	0.9325	1.61721	1.9525	1.61721	3.6575	1.61813	0.82
	1.62028	0.00300065	1.61997	0.935	1.61966	1.955	1.61844	3.6725	1.62058	0.8275
	1.62273	0.00309083	1.62212	0.9375	1.62181	1.9625	1.62058	3.69	1.62212	0.83
	1.62426	0.00295005	1.62396	0.9375	1.62396	1.97	1.62273	3.68	1.62426	0.83
	1.62641	0.00308532	1.62641	0.9425	1.6261	1.97	1.62488	3.69	1.62641	0.835
	1.62856	0.00299453	1.62856	0.9475	1.62764	1.9775	1.62641	3.7075	1.62856	0.8375
	1.6304	0.003162	1.63009	0.9475	1.62887	1.98	1.62887	3.705	1.62979	0.8375
	1.63224	0.0030111	1.63193	0.955	1.63163	1.985	1.63071	3.7225	1.63224	0.84
	1.63439	0.0030738	1.63377	0.9525	1.63316	1.9975	1.63255	3.7225	1.63377	0.8425
	1.63653	0.00299497	1.63592	0.9575	1.63592	1.995	1.63408	3.735	1.63592	0.845
	1.63868	0.0031261	1.63807	0.9625	1.63715	2.005	1.63653	3.735	1.63807	0.8475
	1.64052	0.00298088	1.64021	0.9575	1.63929	2.0025	1.63837	3.7425	1.64021	0.845
	1.64236	0.00309312	1.64175	0.965	1.64144	2.0125	1.64083	3.755	1.64267	0.85
	1.64451	0.0030051	1.64389	0.9725	1.64328	2.0225	1.64236	3.76	1.6442	0.8525
	1.64604	0.00302657	1.64635	0.9675	1.64543	2.02	1.64451	3.7675	1.64604	0.855
	1.64849	0.0030134	1.64819	0.9725	1.64757	2.03	1.64696	3.785	1.64788	0.8575
	1.65033	0.003208	1.65003	0.975	1.64972	2.035	1.64819	3.79	1.65033	0.86
	1.65248	0.0030936	1.65217	0.9775	1.65187	2.0375	1.65064	3.795	1.65187	0.8625
	1.65401	0.0031103	1.65432	0.9825	1.65371	2.05	1.65248	3.8025	1.65432	0.865
	1.65647	0.00310663	1.65586	0.9825	1.65555	2.05	1.65463	3.805	1.65586	0.865
	1.658	0.00301447	1.6577	0.985	1.65739	2.0575	1.65678	3.8075	1.65831	0.87
	1.66046	0.00312105	1.66015	0.9925	1.65954	2.0625	1.65892	3.8225	1.66015	0.87
	1.66199	0.00302795	1.66199	0.99	1.66138	2.065	1.66076	3.835	1.6623	0.8725
	1.66414	0.00296785	1.66414	0.9925	1.66352	2.08	1.66291	3.835	1.66444	0.8775
	1.66659	0.00293105	1.66628	0.9975	1.66536	2.07	1.66444	3.8575	1.66598	0.8775
	1.66812	0.00313898	1.66782	0.9975	1.66751	2.085	1.66659	3.8575	1.66782	0.88
	1.67088	0.00300895	1.67027	1	1.66935	2.09	1.66843	3.865	1.66996	0.88
	1.67242	0.0031767	1.67211	1.0075	1.6715	2.09	1.67088	3.875	1.67211	0.8825
	1.67456	0.00299467	1.67426	1.005	1.67364	2.1025	1.67242	3.8775	1.67364	0.8875
	1.6764	0.00319925	1.67579	1.0125	1.67548	2.0925	1.67487	3.8925	1.67579	0.8875
	1.67855	0.00304085	1.67794	1.0075	1.67732	2.1125	1.67671	3.8975	1.67763	0.8925
	1.68008	0.00322057	1.68008	1.015	1.67947	2.12	1.67824	3.9075	1.68039	0.8925
	1.68193	0.0031094	1.68223	1.0225	1.68101	2.12	1.6807	3.9125	1.68223	0.895
	1.68407	0.00314743	1.68377	1.02	1.68346	2.1325	1.68285	3.915	1.68438	0.8975
	1.68653	0.00303332	1.68622	1.025	1.68561	2.13	1.68469	3.9275	1.68622	0.8975
	1.68867	0.00318745	1.68806	1.02	1.68714	2.14	1.68653	3.9325	1.68806	0.9025
	1.69051	0.00300955	1.69051	1.0275	1.68929	2.1475	1.68837	3.9425	1.6899	0.9025
	1.69205	0.0031172	1.69205	1.035	1.69143	2.1475	1.69051	3.9475	1.69205	0.9075
	1.69481	0.00306997	1.69389	1.03	1.69327	2.155	1.69266	3.95	1.69389	0.91
	1.69634	0.00317855	1.69634	1.0375	1.69511	2.155	1.69419	3.9775	1.69603	0.91
	1.69818	0.00311782	1.69757	1.045	1.69757	2.1625	1.69665	3.9775	1.69757	0.915
	1.70033	0.00310525	1.70002	1.0425	1.69971	2.17	1.69849	3.98	1.70002	0.915
	1.70217	0.00321735	1.70186	1.0475	1.70125	2.1725	1.70033	3.9925	1.70217	0.9175
	1.70431	0.00314987	1.70401	1.0525	1.70339	2.185	1.70217	3.9875	1.7037	0.92
	1.70646	0.00329695	1.70585	1.05	1.70523	2.18	1.70462	4.015	1.70585	0.9225
	1.708	0.00316538	1.70861	1.055	1.70708	2.19	1.70616	4.0175	1.70769	0.9225
	1.71076	0.00328805	1.70984	1.045	1.70892	2.1975	1.7083	4.0225	1.70984	0.9275
	1.7126	0.00319772	1.71229	1.06	1.71168	2.2	1.71045	4.0375	1.71198	0.93
	1.71444	0.00332117	1.71413	1.0675	1.71382	2.205	1.7126	4.0425	1.71444	0.9325
	1.71658	0.00312427	1.71566	1.065	1.71536	2.2125	1.71474	4.05	1.71597	0.935
	1.71842	0.00344615	1.71812	1.0725	1.7172	2.2125	1.71658	4.0625	1.71812	0.9375
	1.72118	0.0032221	1.71996	1.0775	1.71965	2.2225	1.71873	4.0625	1.72057	0.9375
	1.72272	0.00330782	1.7221	1.0725	1.7218	2.2275	1.72026	4.075	1.72241	0.9425
	1.72425	0.00315677	1.72394	1.08	1.72333	2.2275	1.7221	4.08	1.72394	0.9425
	1.72609	0.0034549	1.72578	1.065	1.72486	2.2425	1.72456	4.0925	1.72609	0.945
	1.72854	0.00337193	1.72793	1.085	1.72732	2.24	1.7264	4.0925	1.72824	0.9475
	1.73038	0.00346777	1.73008	1.09	1.72946	2.2475	1.72824	4.105	1.73008	0.9475
	1.73284	0.00338742	1.73223	1.085	1.73161	2.255	1.73069	4.115	1.73192	0.955
	1.73437	0.00343955	1.73437	1.0925	1.73345	2.2575	1.73253	4.125	1.73407	0.955
	1.73652	0.00351363	1.73621	1.0875	1.7356	2.26	1.73437	4.1375	1.73591	0.9575
	1.73836	0.00351425	1.73775	1.0975	1.73713	2.2725	1.73621	4.13	1.73744	0.96
	1.74081	0.00345275	1.73989	1.1025	1.73928	2.2675	1.73836	4.1525	1.73959	0.9625
	1.74235	0.00349922	1.74204	1.1	1.74143	2.2825	1.7402	4.155	1.74204	0.965
	1.74419	0.00364075	1.74419	1.105	1.74357	2.275	1.74235	4.165	1.74419	0.9675
	1.74664	0.00360287	1.74572	1.1125	1.74511	2.285	1.74419	4.1775	1.74572	0.97
	1.74848	0.0036952	1.74787	1.11	1.74695	2.3025	1.74633	4.185	1.74817	0.9725
	1.75063	0.00362742	1.74971	1.1175	1.7494	2.29	1.74848	4.1925	1.75001	0.975
	1.75216	0.00382755	1.75185	1.11	1.75155	2.3075	1.75001	4.2025	1.75216	0.9775
	1.75492	0.00375607	1.75369	1.12	1.75308	2.31	1.75216	4.1975	1.754	0.98
	1.75615	0.0038941	1.75584	1.1275	1.75553	2.3125	1.75461	4.215	1.75615	0.98
	1.7583	0.00369012	1.75799	1.125	1.75738	2.325	1.75615	4.23	1.7583	0.985
	1.76044	0.00388735	1.76014	1.13	1.75952	2.32	1.7583	4.2375	1.76014	0.985
	1.76259	0.00376268	1.76198	1.1325	1.76106	2.335	1.76014	4.2475	1.76198	0.99
	1.76474	0.0039792	1.76443	1.135	1.76382	2.3325	1.76228	4.2475	1.76443	0.9925
	1.76627	0.00385667	1.76566	1.14	1.76504	2.34	1.76443	4.2525	1.76627	0.9925
	1.76842	0.00408317	1.76811	1.14	1.7675	2.3425	1.76627	4.2625	1.7678	0.9975
	1.77056	0.0039947	1.76995	1.1475	1.76934	2.345	1.7678	4.2725	1.77056	1
	1.7724	0.00408088	1.7721	1.155	1.77148	2.3575	1.77087	4.285	1.77179	1
	1.77455	0.00411707	1.77394	1.15	1.77363	2.36	1.7724	4.28	1.77363	1.005
	1.7767	0.00417213	1.77608	1.1575	1.77547	2.365	1.77424	4.29	1.77608	1.005
	1.77823	0.00421062	1.77823	1.1425	1.77792	2.3775	1.77639	4.31	1.77823	1.01
	1.78007	0.0042321	1.78038	1.1575	1.77915	2.3725	1.77854	4.305	1.77976	1.0125
	1.78252	0.00429298	1.78222	1.165	1.7816	2.3825	1.78068	4.3175	1.78222	1.0125
	1.78437	0.00440722	1.78406	1.155	1.78345	2.3875	1.78252	4.3175	1.78406	1.0175
	1.78621	0.00456747	1.7859	1.1675	1.78529	2.3875	1.78406	4.34	1.78621	1.02
	1.78866	0.00426015	1.78774	1.1775	1.78713	2.3975	1.78621	4.345	1.78805	1.02
	1.7905	0.00455613	1.78989	1.1725	1.78927	2.4	1.78774	4.35	1.78989	1.025
	1.79234	0.00444725	1.79203	1.18	1.79142	2.4025	1.79019	4.365	1.79173	1.025
	1.79449	0.00470335	1.79387	1.1825	1.79357	2.415	1.79265	4.3725	1.79387	1.0275
	1.79633	0.00454692	1.79633	1.185	1.79571	2.4125	1.79449	4.38	1.79602	1.035
	1.79878	0.00471715	1.79755	1.19	1.79725	2.425	1.79633	4.3925	1.79786	1.0325
	1.80031	0.00450857	1.80001	1.195	1.79909	2.4275	1.79817	4.3925	1.80001	1.0375
	1.80215	0.00478922	1.80154	1.195	1.80154	2.4275	1.80062	4.4075	1.80215	1.0425
	1.80461	0.0044595	1.80399	1.1975	1.80369	2.445	1.80215	4.4225	1.8043	1.04
	1.80614	0.00495945	1.80583	1.2	1.80522	2.435	1.8043	4.4225	1.80583	1.045
	1.80798	0.00509132	1.80737	1.205	1.80675	2.4475	1.80645	4.4325	1.80798	1.0475
	1.81044	0.00481222	1.80982	1.205	1.8089	2.455	1.80798	4.44	1.80982	1.05
	1.81258	0.00519407	1.81197	1.21	1.81136	2.45	1.81044	4.4525	1.81197	1.055
	1.81412	0.0049763	1.81381	1.215	1.8132	2.4625	1.81289	4.465	1.81381	1.0525
	1.81626	0.00539802	1.81596	1.215	1.81473	2.4575	1.81412	4.47	1.81596	1.0625
	1.81841	0.00490422	1.8178	1.2225	1.81718	2.4725	1.81626	4.475	1.8181	1.0575
	1.82025	0.0054977	1.81994	1.225	1.81964	2.4775	1.81841	4.48	1.81994	1.065
	1.8224	0.00520787	1.82178	1.225	1.82086	2.4775	1.82025	4.4925	1.82178	1.0675
	1.82393	0.00555445	1.82362	1.2325	1.82301	2.4875	1.82209	4.5075	1.82362	1.0675
	1.82638	0.00521555	1.82546	1.2275	1.82546	2.4825	1.82424	4.505	1.82577	1.0725
	1.82853	0.00554217	1.82761	1.2375	1.827	2.4925	1.82608	4.5075	1.82822	1.075
	1.83037	0.0053965	1.82976	1.235	1.82914	2.5075	1.82792	4.515	1.82976	1.0775
	1.8319	0.00566947	1.8319	1.24	1.83129	2.5	1.83037	4.5375	1.8319	1.0825
	1.83436	0.00540417	1.83436	1.25	1.83313	2.51	1.83129	4.5275	1.83405	1.08
	1.8362	0.00586422	1.8362	1.2475	1.83559	2.5175	1.83282	4.54	1.83559	1.0875
	1.83804	0.00553453	1.83804	1.2525	1.83743	2.51	1.83497	4.5525	1.83773	1.09
	1.84049	0.00598845	1.84019	1.26	1.83957	2.5275	1.83681	4.5525	1.83988	1.09
	1.84233	0.0056296	1.84172	1.2575	1.8408	2.53	1.83927	4.5575	1.84172	1.095
	1.84417	0.0059547	1.84356	1.265	1.84325	2.53	1.84111	4.58	1.84356	1.085
	1.84663	0.00583203	1.84571	1.2625	1.84571	2.5425	1.84295	4.585	1.84601	1.1
	1.84816	0.00613105	1.84755	1.2675	1.84693	2.5375	1.84509	4.5875	1.84816	1.105
	1.85031	0.00621232	1.84969	1.2775	1.84908	2.5475	1.84755	4.605	1.84969	1.1025
	1.85276	0.00616787	1.85184	1.2725	1.85123	2.5525	1.84908	4.6025	1.85215	1.1075
	1.85429	0.00636415	1.85399	1.28	1.85337	2.555	1.85123	4.62	1.85368	1.115
	1.85675	0.0062292	1.85583	1.2875	1.85521	2.565	1.85307	4.6325	1.85583	1.1125
	1.85797	0.00663405	1.85828	1.2825	1.85736	2.5625	1.85521	4.635	1.85797	1.1225
	1.86043	0.0066126	1.85981	1.2925	1.85951	2.57	1.85675	4.6475	1.86012	1.105
	1.86258	0.00685335	1.86196	1.28	1.86104	2.5825	1.85951	4.6525	1.86166	1.12
	1.86411	0.00685028	1.86411	1.295	1.86288	2.575	1.86104	4.665	1.8635	1.1275
	1.86626	0.00698982	1.86595	1.305	1.86534	2.59	1.86288	4.6625	1.86626	1.125
	1.8681	0.00684875	1.86779	1.2975	1.86718	2.5875	1.86503	4.675	1.86779	1.13
	1.87024	0.0075465	1.86963	1.3075	1.86902	2.5925	1.86718	4.6875	1.86994	1.135
	1.87208	0.00710025	1.87178	1.3125	1.87086	2.605	1.86902	4.6875	1.87147	1.1375
	1.87423	0.00759712	1.87362	1.31	1.8727	2.6	1.87147	4.7175	1.87392	1.14
	1.87638	0.0074683	1.87576	1.32	1.87515	2.61	1.87331	4.6925	1.87607	1.14
	1.87852	0.0079483	1.87791	1.305	1.8773	2.6125	1.87515	4.725	1.87791	1.145
	1.88036	0.00767225	1.87944	1.3225	1.87914	2.615	1.87699	4.7475	1.87975	1.15
	1.8819	0.0082412	1.88159	1.33	1.88098	2.6275	1.87914	4.7425	1.8819	1.1475
	1.88404	0.00782715	1.88374	1.3275	1.88312	2.625	1.88128	4.7575	1.88435	1.155
	1.8865	0.0082734	1.88558	1.3325	1.88496	2.635	1.88312	4.7625	1.88558	1.16
	1.88834	0.00844975	1.88803	1.3425	1.88742	2.6375	1.88496	4.7725	1.88773	1.16
	1.88987	0.00861693	1.88957	1.3375	1.88957	2.6375	1.88711	4.79	1.89018	1.165
	1.89233	0.00890982	1.89233	1.345	1.89049	2.6475	1.88865	4.7925	1.89202	1.1675
	1.89417	0.00910305	1.89386	1.3475	1.89325	2.645	1.8911	4.81	1.89386	1.17
	1.89693	0.0091874	1.89631	1.35	1.89509	2.6525	1.89263	4.8175	1.89601	1.1725
	1.89815	0.00940362	1.89785	1.3575	1.89693	2.66	1.89478	4.8325	1.89754	1.165
	1.9003	0.0098054	1.89999	1.355	1.89907	2.6575	1.89693	4.8325	1.89999	1.1775
	1.90214	0.0098146	1.90153	1.3625	1.90122	2.6675	1.89907	4.8375	1.90153	1.1825
	1.90429	0.0103253	1.90367	1.37	1.90275	2.6675	1.90153	4.8525	1.90367	1.1825
	1.90613	0.0101934	1.90582	1.3675	1.90521	2.67	1.90306	4.865	1.90551	1.19
	1.90827	0.0106749	1.90827	1.375	1.90674	2.68	1.90459	4.875	1.90766	1.195
	1.91042	0.01077	1.90981	1.375	1.90919	2.6775	1.90674	4.8925	1.9095	1.1925
	1.91226	0.0113374	1.91165	1.38	1.91165	2.6825	1.90889	4.885	1.91165	1.2
	1.9141	0.0111488	1.91349	1.385	1.91288	2.695	1.91134	4.9025	1.9138	1.2
	1.91656	0.0117683	1.91594	1.395	1.91502	2.69	1.91318	4.9125	1.91594	1.205
	1.9184	0.0117346	1.91748	1.375	1.91717	2.7	1.91472	4.9125	1.91809	1.21
	1.91993	0.0122866	1.91962	1.3975	1.91932	2.68	1.91717	4.935	1.91993	1.21
	1.92238	0.0122345	1.92146	1.3925	1.92085	2.705	1.91901	4.9325	1.92177	1.2125
	1.92484	0.0127421	1.92392	1.4025	1.923	2.7175	1.92085	4.945	1.92392	1.215
	1.92637	0.0127145	1.92545	1.4075	1.92484	2.705	1.923	4.9725	1.92576	1.22
	1.9279	0.0130549	1.9279	1.41	1.92729	2.7175	1.92514	4.9675	1.9276	1.225
	1.93097	0.0132773	1.92974	1.4175	1.92913	2.72	1.92698	4.97	1.92974	1.2175
	1.9325	0.0135917	1.93158	1.415	1.93097	2.7225	1.92852	5.0075	1.93189	1.23
	1.93465	0.0138708	1.93373	1.4225	1.93312	2.735	1.93036	5.0125	1.93404	1.2375
	1.9368	0.0141008	1.93557	1.4175	1.93496	2.73	1.9325	5.025	1.93588	1.2275
	1.93833	0.0145379	1.93741	1.4275	1.93741	2.74	1.93496	5.0175	1.93741	1.2425
	1.94017	0.0147342	1.93987	1.435	1.93956	2.7375	1.9371	5.04	1.93987	1.24
	1.94263	0.0151866	1.94232	1.435	1.94079	2.7425	1.93925	5.0625	1.94232	1.245
	1.94385	0.0153936	1.94355	1.4425	1.94324	2.75	1.94109	5.0625	1.94355	1.25
	1.946	0.0160729	1.94569	1.4525	1.94508	2.75	1.94263	5.085	1.946	1.2525
	1.94815	0.0161496	1.94753	1.445	1.94723	2.76	1.94477	5.09	1.94784	1.2575
	1.95029	0.0171096	1.94907	1.455	1.94907	2.76	1.94661	5.1075	1.94968	1.265
	1.95244	0.0170329	1.95152	1.4375	1.95121	2.7625	1.94876	5.115	1.95183	1.2625
	1.95428	0.017858	1.95367	1.46	1.95305	2.7725	1.95091	5.0875	1.95428	1.27
	1.95643	0.0178703	1.95551	1.465	1.95489	2.7725	1.95275	5.135	1.95612	1.27
	1.95796	0.0185542	1.95704	1.4625	1.95704	2.775	1.95459	5.1525	1.95765	1.2725
	1.96011	0.0188946	1.96011	1.4725	1.95888	2.7825	1.95643	5.1725	1.95919	1.28
	1.96225	0.0196538	1.96195	1.47	1.96103	2.78	1.95827	5.19	1.96195	1.27
	1.9641	0.0196721	1.96317	1.48	1.96317	2.7875	1.96011	5.1975	1.96348	1.285
	1.96624	0.0202503	1.96594	1.485	1.96502	2.795	1.96287	5.21	1.96532	1.2875
	1.96808	0.0206183	1.96808	1.4725	1.96747	2.7925	1.9644	5.2275	1.96778	1.2925
	1.97023	0.0212011	1.96992	1.4875	1.969	2.805	1.96686	5.2425	1.96962	1.2975
	1.97207	0.021494	1.97176	1.495	1.97084	2.8025	1.969	5.25	1.97146	1.2975
	1.97452	0.0222485	1.9736	1.495	1.97299	2.8075	1.97054	5.2525	1.9736	1.3
	1.97575	0.0227009	1.97544	1.5025	1.97452	2.8175	1.97207	5.27	1.97575	1.305
	1.9782	0.0233005	1.97759	1.5075	1.97698	2.81	1.97452	5.285	1.97759	1.3075
	1.98066	0.0240458	1.97943	1.505	1.97882	2.8225	1.97667	5.285	1.97974	1.3125
	1.98219	0.0243065	1.98158	1.515	1.98096	2.825	1.97851	5.3075	1.98158	1.315
	1.98403	0.0252925	1.98372	1.51	1.98342	2.825	1.98066	5.31	1.98403	1.32
	1.98618	0.0253752	1.98587	1.52	1.98495	2.835	1.9825	5.3175	1.98556	1.325
	1.98863	0.0267833	1.98771	1.53	1.9871	2.835	1.98403	5.345	1.98771	1.325
	1.99047	0.027053	1.98955	1.52	1.98924	2.8375	1.98618	5.3475	1.98955	1.3325
	1.99201	0.0281632	1.99139	1.5325	1.99109	2.85	1.98863	5.365	1.99139	1.3325
	1.99415	0.0282445	1.99354	1.535	1.99262	2.8425	1.99047	5.3725	1.99385	1.3375
	1.99599	0.029203	1.99538	1.54	1.99538	2.855	1.99231	5.3775	1.99569	1.345
	1.99783	0.029516	1.99783	1.55	1.99691	2.8575	1.99446	5.39	1.99783	1.345
	1.99998	0.0304085	1.99967	1.53	1.99875	2.86	1.99599	5.3975	1.99998	1.35
	2.00213	0.0309542	2.00151	1.5525	2.0009	2.875	1.99845	5.4175	2.00121	1.35
	2.00397	0.031672	2.00335	1.5575	2.00305	2.8675	2.00029	5.4375	2.00335	1.3575
	2.00642	0.0323237	2.0055	1.555	2.00519	2.875	2.00274	5.44	2.0055	1.3625
	2.00826	0.0331272	2.00765	1.5675	2.00703	2.885	2.00489	5.4575	2.00765	1.3625
	2.01041	0.0337085	2.00979	1.555	2.00857	2.88	2.00611	5.46	2.00949	1.37
	2.01194	0.0346058	2.01194	1.57	2.01071	2.8925	2.00795	5.475	2.01133	1.3725
	2.01378	0.0353172	2.01378	1.58	2.01286	2.8925	2.0101	5.505	2.01347	1.375
	2.01654	0.0362328	2.01593	1.565	2.01532	2.905	2.01225	5.505	2.01532	1.38
	2.01838	0.037021	2.01777	1.585	2.01685	2.905	2.01409	5.515	2.01777	1.3825
	2.02053	0.037803	2.0193	1.595	2.01869	2.9075	2.01624	5.5425	2.0193	1.385
	2.02206	0.038987	2.02145	1.5875	2.02114	2.915	2.01808	5.5325	2.02176	1.395
	2.02421	0.0395512	2.0236	1.6	2.02268	2.915	2.02022	5.565	2.0236	1.3875
	2.02605	0.0406907	2.02513	1.5925	2.02513	2.9175	2.02176	5.5725	2.02574	1.3975
	2.02881	0.0414467	2.02758	1.605	2.02666	2.935	2.02482	5.58	2.02758	1.41
	2.03034	0.0426645	2.02942	1.6125	2.02881	2.93	2.02666	5.6025	2.02942	1.4025
	2.03249	0.043175	2.03157	1.61	2.03096	2.94	2.02881	5.605	2.03126	1.4125
	2.03402	0.0443972	2.03372	1.6175	2.03249	2.945	2.03034	5.6225	2.03341	1.4125
	2.03586	0.0453848	2.03556	1.63	2.03433	2.9425	2.03218	5.64	2.03556	1.42
	2.03832	0.0461288	2.0377	1.6225	2.03648	2.955	2.03433	5.6425	2.0374	1.4275
	2.04016	0.047294	2.03954	1.63	2.03862	2.955	2.03648	5.6675	2.03985	1.415
	2.04231	0.048199	2.04139	1.6375	2.04077	2.96	2.0377	5.67	2.04139	1.4325
	2.04415	0.0490577	2.04323	1.6325	2.04292	2.9675	2.04016	5.69	2.04353	1.4375
	2.04629	0.0504685	2.04537	1.6475	2.04537	2.97	2.04231	5.71	2.04599	1.435
	2.04783	0.0513272	2.04752	1.6275	2.0466	2.975	2.04415	5.715	2.04752	1.4425
	2.04997	0.0527535	2.04967	1.65	2.04875	2.985	2.04629	5.735	2.04967	1.4475
	2.05243	0.053781	2.05181	1.6575	2.05089	2.985	2.04813	5.745	2.05151	1.45
	2.05427	0.0552685	2.05335	1.64	2.05304	2.99	2.05028	5.75	2.05365	1.4575
	2.05641	0.0562653	2.05549	1.6625	2.05488	3	2.05243	5.765	2.05549	1.46
	2.05825	0.0575995	2.05764	1.6725	2.05672	3.0025	2.05427	5.7825	2.05764	1.4625
	2.06009	0.0591638	2.05917	1.665	2.05887	3.0075	2.0558	5.805	2.05979	1.47
	2.06224	0.0600225	2.06193	1.6775	2.06071	3.015	2.05825	5.825	2.06193	1.47
	2.06408	0.0620008	2.06347	1.685	2.06285	3.01	2.05979	5.83	2.06347	1.4775
	2.06592	0.0629055	2.06561	1.685	2.065	3.02	2.06193	5.8525	2.065	1.4825
	2.06838	0.0648225	2.06776	1.695	2.06715	3.0325	2.06377	5.87	2.06776	1.4825
	2.07022	0.0658038	2.0693	1.675	2.06899	3.0275	2.06592	5.8725	2.0696	1.4925
	2.07206	0.067644	2.07114	1.7	2.07083	3.04	2.06807	5.885	2.07175	1.4925
	2.0742	0.069055	2.07328	1.7175	2.07236	3.0425	2.07022	5.9125	2.07359	1.4975
	2.07635	0.070435	2.07543	1.705	2.07543	3.0425	2.07175	5.9175	2.07543	1.5025
	2.07819	0.0723213	2.07727	1.715	2.07666	3.055	2.07451	5.9525	2.07727	1.505
	2.08003	0.0740695	2.07972	1.7	2.0788	3.055	2.07574	5.955	2.07942	1.5125
	2.08187	0.0752198	2.08095	1.7175	2.08095	3.0625	2.07758	5.9725	2.08156	1.515
	2.08432	0.0772748	2.08371	1.73	2.08279	3.075	2.08003	5.9925	2.08371	1.52
	2.08586	0.0785015	2.08524	1.725	2.08463	3.0725	2.08187	5.9975	2.08524	1.5275
	2.088	0.0805717	2.08708	1.735	2.08647	3.085	2.08371	6.02	2.088	1.5275
	2.08984	0.082182	2.08923	1.73	2.08892	3.0775	2.08586	6.035	2.08954	1.535
	2.09199	0.0838228	2.09107	1.74	2.09076	3.09	2.088	6.045	2.09168	1.54
	2.09383	0.0856477	2.09322	1.75	2.09261	3.1	2.08984	6.0675	2.09291	1.54
	2.09659	0.087396	2.09537	1.75	2.09475	3.0925	2.09138	6.0775	2.09537	1.5475
	2.09813	0.0892055	2.09751	1.7575	2.0969	3.115	2.09383	6.09	2.09751	1.55
	2.09997	0.0910917	2.09935	1.77	2.09874	3.1	2.09629	6.1175	2.09905	1.555
	2.10211	0.0932235	2.10181	1.76	2.10027	3.115	2.09721	6.1225	2.1015	1.5625
	2.10395	0.0951097	2.10365	1.7725	2.10242	3.1225	2.09997	6.1375	2.10365	1.5625
	2.1061	0.097226	2.10579	1.7525	2.10426	3.1225	2.1015	6.1675	2.10549	1.57
	2.10825	0.0990203	2.10702	1.7775	2.10671	3.1325	2.10395	6.1675	2.10733	1.5725

## Sheet: Figure 4
(a)	Solar concentration (-)	J_c=x / J_c=1 (-)									(b)	p (bar)	J (mA cm^-2)							(c)	Solar concentration (-)	J_c=x / J_c=1 (-)					(d)	p (bar)	N_bub (-)						p (bar)	D_bub (mm)
		1 bar	error	3 bar	error	5 bar	error	8 bar	error				1 sun	error	3 suns	error	10 suns	error				1 bar	3 bar	5 bar	8 bar				1 sun	error	3 suns	error	10 suns	error		1 sun	error	3 suns	error	10 suns	error
	1	1	0	1	0	1	0	1	0			1	0.00191	2.82843e-05	0.00373	1.06066e-05	0.00676	0.000346482			1	1	1	1	1			1	9.33333	1.52753	9.66667	0.57735	25.6667	2.08167	1	0.304	0.02731	0.18117	0.01832	0.18955	0.0064
	3	1.91496	0.04712	2.11964	0.14795	2.18712	0.15343	2.25319	0.12671			3	0.002	4.36049e-05	0.00438	0.000212132	0.01021	0.000160278			3	2.63176	2.66516	2.63498	2.64272			3	5	1	5.33333	0.57735	12	1.73205	3	0.15135	0.01213	0.15923	0.00928	0.11636	0.00887
	10	3.53138	0.1357	4.51765	0.16759	5.09813	0.19089	5.33147	0.02653			4	0.00207	4.59619e-05	0.00473	0.000109602	0.01045	0.000169706			10	6.57084	6.68223	6.7678	6.75313			4	4	1	--	--	--	--	4	--	--	0.14868	0.01	--	--
												5	0.00226	0.00010253	0.00478	0.000116673	0.01019	8.48528e-05										5			7.66667	1.52753	16	4	5	0.10336	0.0165			0.10922	0.00432
												8	0.00206	0.000162635	0.00462	0.000106066	0.01096	0.000921596

## Sheet: Figure 5
(b)	V vs. RHE (V)	J (mA cm^-2)	V vs. RHE (V)	J (mA cm^-2)	V vs. RHE (V)	J (mA cm^-2)	V vs. RHE (V)	J (mA cm^-2)	V vs. RHE (V)	J (mA cm^-2)		(c)	V vs. RHE (V)	J (mA cm^-2)	V vs. RHE (V)	J (mA cm^-2)	V vs. RHE (V)	J (mA cm^-2)	V vs. RHE (V)	J (mA cm^-2)	V vs. RHE (V)	J (mA cm^-2)		(i)	T (s)	J (mA cm^-2)	T (s)	J (mA cm^-2)		(j)	p (bar)	ΔJ (mA cm^-2)	error	Δt (s)	error
		1 bar		3 bar		5 bar		8 bar		repeated - 1 bar after 8 bar				1 bar		3 bar		5 bar		8 bar		repeated - 1 bar after 8 bar				1 bar		8 bar			1	-1.07	0.36372	949	226.973
	-0.23836	-0.0715648	-0.23836	-0.0715648	-0.23836	-0.0613413	-0.23836	-0.0715648	-0.23836	-0.0715648			-0.23714	-0.0715648	-0.23744	-0.122683	-0.23744	-0.14313	-0.23714	-0.132906	-0.23744	-0.14313			55.575	-7.93333	137.82	-7.48333			8	-0.87	0.0688	2490.75	678.151
	-0.23591	-0.0511177	-0.23652	-0.0613413	-0.23591	-0.0715648	-0.2356	-0.0511177	-0.23622	-0.0715648			-0.23376	-0.0613413	-0.23438	-0.112459	-0.23438	-0.163577	-0.23438	-0.132906	-0.23438	-0.153353			65.575	-7.9	138.82	-7.48333
	-0.23376	-0.0715648	-0.23376	-0.0715648	-0.23376	-0.0613413	-0.23376	-0.0817883	-0.23376	-0.0613413			-0.23039	-0.0613413	-0.23131	-0.122683	-0.2307	-0.153353	-0.23131	-0.14313	-0.231	-0.153353			75.575	-7.9	139.82	-7.46667
	-0.23162	-0.0715648	-0.23131	-0.0613413	-0.23162	-0.0715648	-0.23131	-0.0817883	-0.23192	-0.0511177			-0.22702	-0.0817883	-0.22794	-0.132906	-0.22794	-0.153353	-0.22794	-0.132906	-0.22824	-0.132906			85.575	-7.9	140.82	-7.48333
	-0.22947	-0.0613413	-0.22916	-0.0817883	-0.22947	-0.0817883	-0.22916	-0.0613413	-0.22886	-0.0613413			-0.22364	-0.0511177	-0.22456	-0.122683	-0.22517	-0.14313	-0.22487	-0.122683	-0.22517	-0.14313			95.575	-7.91667	141.82	-7.48333
	-0.22702	-0.0613413	-0.22732	-0.0715648	-0.22702	-0.0920118	-0.22671	-0.0511177	-0.22671	-0.0817883			-0.22027	-0.0613413	-0.2218	-0.122683	-0.22211	-0.153353	-0.2218	-0.14313	-0.2218	-0.14313			105.575	-7.95	142.82	-7.5
	-0.22517	-0.0511177	-0.22487	-0.0715648	-0.22456	-0.0715648	-0.22487	-0.0715648	-0.22425	-0.0613413			-0.2172	-0.0817883	-0.21873	-0.122683	-0.21843	-0.122683	-0.21873	-0.132906	-0.21873	-0.132906			115.575	-7.91667	143.82	-7.51667
	-0.22303	-0.0613413	-0.22241	-0.0817883	-0.22241	-0.0715648	-0.22211	-0.0613413	-0.22241	-0.0613413			-0.21352	-0.0613413	-0.21536	-0.122683	-0.21567	-0.14313	-0.21567	-0.132906	-0.21505	-0.132906			125.575	-7.91667	144.82	-7.5
	-0.22088	-0.0715648	-0.22027	-0.0817883	-0.21996	-0.0715648	-0.22057	-0.0715648	-0.21996	-0.0511177			-0.21015	-0.0920118	-0.21199	-0.112459	-0.2126	-0.153353	-0.21229	-0.14313	-0.21291	-0.14313			135.575	-7.91667	145.82	-7.51667
	-0.21781	-0.0511177	-0.21812	-0.0613413	-0.21781	-0.0817883	-0.21781	-0.0511177	-0.21812	-0.0817883			-0.20708	-0.0715648	-0.20892	-0.122683	-0.20923	-0.132906	-0.20953	-0.153353	-0.20892	-0.14313			145.575	-7.91667	146.82	-7.5
	-0.21567	-0.0613413	-0.21628	-0.0715648	-0.21597	-0.0715648	-0.21567	-0.0715648	-0.21597	-0.0613413			-0.20371	-0.0613413	-0.20585	-0.112459	-0.20585	-0.14313	-0.20616	-0.14313	-0.20585	-0.14313			155.575	-7.98333	147.82	-7.51667
	-0.21352	-0.0511177	-0.21352	-0.0613413	-0.21352	-0.0613413	-0.21352	-0.0715648	-0.21352	-0.0715648			-0.20002	-0.0817883	-0.20279	-0.112459	-0.20279	-0.14313	-0.20309	-0.132906	-0.20279	-0.14313			165.575	-7.88333	148.82	-7.5
	-0.21137	-0.0613413	-0.21199	-0.0715648	-0.21137	-0.0715648	-0.21168	-0.0715648	-0.21137	-0.0715648			-0.19665	-0.0613413	-0.19941	-0.0920118	-0.19972	-0.153353	-0.20002	-0.132906	-0.19972	-0.14313			175.575	-7.9	149.82	-7.48333
	-0.20892	-0.0613413	-0.20892	-0.0715648	-0.20923	-0.0715648	-0.20923	-0.0613413	-0.20923	-0.0817883			-0.19389	-0.0715648	-0.19634	-0.112459	-0.19696	-0.132906	-0.19696	-0.14313	-0.19634	-0.14313			185.575	-7.86667	150.82	-7.51667
	-0.20677	-0.0511177	-0.20677	-0.0715648	-0.20677	-0.0715648	-0.20677	-0.0715648	-0.20677	-0.0511177			-0.1899	-0.0613413	-0.19358	-0.122683	-0.19328	-0.153353	-0.19389	-0.14313	-0.19358	-0.132906			195.575	-7.86667	151.82	-7.48333
	-0.20463	-0.0511177	-0.20463	-0.0817883	-0.20463	-0.0613413	-0.20463	-0.0613413	-0.20432	-0.0613413			-0.18684	-0.0817883	-0.19052	-0.112459	-0.1899	-0.132906	-0.19021	-0.132906	-0.19052	-0.14313			205.575	-7.9	152.82	-7.48333
	-0.20217	-0.0715648	-0.20248	-0.0715648	-0.20187	-0.0613413	-0.20248	-0.0715648	-0.20187	-0.0715648			-0.18377	-0.0817883	-0.18745	-0.112459	-0.18714	-0.132906	-0.18714	-0.14313	-0.18714	-0.153353			215.575	-7.86667	153.82	-7.5
	-0.20002	-0.0613413	-0.20033	-0.0613413	-0.20064	-0.0715648	-0.20002	-0.0613413	-0.20002	-0.0613413			-0.1804	-0.0613413	-0.18408	-0.102236	-0.18408	-0.14313	-0.18438	-0.14313	-0.18408	-0.14313			225.575	-7.86667	154.82	-7.48333
	-0.19788	-0.0715648	-0.19757	-0.0817883	-0.19757	-0.0613413	-0.19818	-0.0715648	-0.19818	-0.0613413			-0.17702	-0.0613413	-0.1807	-0.122683	-0.1807	-0.153353	-0.1807	-0.132906	-0.1807	-0.122683			235.575	-7.86667	155.82	-7.46667
	-0.19573	-0.0511177	-0.19573	-0.0920118	-0.19573	-0.0613413	-0.19542	-0.0613413	-0.19542	-0.0613413			-0.17365	-0.0613413	-0.17733	-0.122683	-0.17733	-0.153353	-0.17764	-0.132906	-0.17764	-0.14313			245.575	-7.85	156.82	-7.48333
	-0.19358	-0.0613413	-0.19328	-0.0715648	-0.19328	-0.0817883	-0.19358	-0.0817883	-0.19358	-0.0715648			-0.16997	-0.0715648	-0.17457	-0.112459	-0.17487	-0.132906	-0.17487	-0.14313	-0.17426	-0.132906			255.575	-7.81667	157.82	-7.5
	-0.19113	-0.0613413	-0.19082	-0.0613413	-0.19052	-0.0715648	-0.19113	-0.0715648	-0.19113	-0.0715648			-0.1669	-0.0715648	-0.1715	-0.112459	-0.1715	-0.132906	-0.1715	-0.122683	-0.17119	-0.14313			265.575	-7.78333	158.82	-7.48333
	-0.18898	-0.0511177	-0.18898	-0.0613413	-0.18898	-0.0715648	-0.18898	-0.0715648	-0.18898	-0.0613413			-0.16383	-0.0613413	-0.16813	-0.122683	-0.16813	-0.132906	-0.16843	-0.132906	-0.16813	-0.14313			275.575	-7.71667	159.82	-7.46667
	-0.18653	-0.0613413	-0.18684	-0.0715648	-0.18684	-0.0817883	-0.18653	-0.0613413	-0.18653	-0.0715648			-0.16046	-0.0408942	-0.16537	-0.122683	-0.16506	-0.122683	-0.16475	-0.132906	-0.16506	-0.132906			285.575	-7.75	160.82	-7.45
	-0.18438	-0.0613413	-0.18469	-0.0613413	-0.18408	-0.0613413	-0.18438	-0.0715648	-0.18438	-0.0613413			-0.15678	-0.0613413	-0.16169	-0.132906	-0.16199	-0.14313	-0.16169	-0.132906	-0.16199	-0.122683			295.575	-7.75	161.82	-7.46667
	-0.18224	-0.0511177	-0.18224	-0.0511177	-0.18193	-0.0715648	-0.18224	-0.0715648	-0.18193	-0.0715648			-0.1531	-0.0613413	-0.15893	-0.102236	-0.15831	-0.14313	-0.15893	-0.112459	-0.15893	-0.14313			305.575	-7.71667	162.82	-7.48333
	-0.17978	-0.0715648	-0.18009	-0.0613413	-0.17948	-0.0613413	-0.17978	-0.0715648	-0.17948	-0.0715648			-0.14973	-0.0613413	-0.15555	-0.112459	-0.15555	-0.122683	-0.15555	-0.132906	-0.15555	-0.132906			315.575	-7.73333	163.82	-7.46667
	-0.17764	-0.0613413	-0.17733	-0.0715648	-0.17794	-0.0715648	-0.17733	-0.0715648	-0.17733	-0.0511177			-0.14666	-0.0613413	-0.15218	-0.112459	-0.15218	-0.132906	-0.15249	-0.14313	-0.15218	-0.132906			325.575	-7.71667	164.82	-7.45
	-0.17549	-0.0613413	-0.17549	-0.0817883	-0.17518	-0.0715648	-0.17549	-0.0613413	-0.17518	-0.0613413			-0.14298	-0.0715648	-0.14911	-0.112459	-0.14911	-0.14313	-0.14942	-0.122683	-0.14942	-0.14313			335.575	-7.58333	165.82	-7.46667
	-0.17273	-0.0613413	-0.17303	-0.0715648	-0.17303	-0.0817883	-0.17303	-0.0715648	-0.17334	-0.0511177			-0.13991	-0.0511177	-0.14635	-0.122683	-0.14604	-0.112459	-0.14604	-0.122683	-0.14574	-0.153353			345.575	-7.46667	166.82	-7.48333
	-0.17058	-0.0613413	-0.17089	-0.0613413	-0.17089	-0.0613413	-0.17089	-0.0715648	-0.17089	-0.0511177			-0.13654	-0.0511177	-0.14267	-0.132906	-0.14298	-0.122683	-0.14298	-0.132906	-0.14298	-0.132906			355.575	-7.58333	167.82	-7.48333
	-0.16843	-0.0613413	-0.16874	-0.0511177	-0.16874	-0.0715648	-0.16874	-0.0715648	-0.16874	-0.0613413			-0.13316	-0.0613413	-0.13991	-0.112459	-0.1396	-0.14313	-0.14022	-0.14313	-0.14022	-0.112459			365.575	-7.53333	168.82	-7.48333
	-0.16629	-0.0511177	-0.16659	-0.0511177	-0.16567	-0.0715648	-0.16629	-0.0511177	-0.16567	-0.0613413			-0.12948	-0.0613413	-0.13623	-0.122683	-0.13654	-0.122683	-0.13684	-0.122683	-0.13654	-0.14313			375.575	-7.55	169.82	-7.48333
	-0.16445	-0.0715648	-0.16383	-0.0511177	-0.16414	-0.0613413	-0.16414	-0.0613413	-0.16383	-0.0817883			-0.12672	-0.0613413	-0.13378	-0.112459	-0.13347	-0.153353	-0.13347	-0.153353	-0.13347	-0.132906			385.575	-7.56667	170.82	-7.5
	-0.16199	-0.0715648	-0.16199	-0.0817883	-0.16169	-0.0715648	-0.16169	-0.0715648	-0.16199	-0.0817883			-0.12335	-0.0715648	-0.1301	-0.122683	-0.1304	-0.132906	-0.13102	-0.132906	-0.1304	-0.132906			395.575	-7.55	171.82	-7.48333
	-0.16015	-0.0613413	-0.15985	-0.0613413	-0.15985	-0.0715648	-0.15954	-0.0511177	-0.15923	-0.0613413			-0.11997	-0.0715648	-0.12764	-0.122683	-0.12703	-0.14313	-0.12734	-0.122683	-0.12734	-0.14313			405.575	-7.5	172.82	-7.46667
	-0.15739	-0.0511177	-0.15709	-0.0613413	-0.15739	-0.0715648	-0.15709	-0.0715648	-0.15709	-0.0511177			-0.11629	-0.0715648	-0.12365	-0.122683	-0.12396	-0.132906	-0.12396	-0.132906	-0.12335	-0.14313			415.575	-7.55	173.82	-7.45
	-0.15525	-0.0408942	-0.15525	-0.0920118	-0.15494	-0.0715648	-0.15494	-0.0715648	-0.15463	-0.0715648			-0.11353	-0.0715648	-0.1212	-0.112459	-0.12089	-0.122683	-0.12089	-0.122683	-0.12089	-0.112459			425.575	-7.48333	174.82	-7.45
	-0.15279	-0.0511177	-0.15279	-0.0613413	-0.15279	-0.0613413	-0.15279	-0.0511177	-0.15279	-0.0715648			-0.10985	-0.0920118	-0.11813	-0.112459	-0.11783	-0.132906	-0.11783	-0.14313	-0.11813	-0.132906			435.575	-7.46667	175.82	-7.5
	-0.15034	-0.0613413	-0.15034	-0.0613413	-0.15065	-0.0613413	-0.15034	-0.0817883	-0.15034	-0.0613413			-0.10648	-0.0613413	-0.11445	-0.122683	-0.11476	-0.132906	-0.11445	-0.132906	-0.11445	-0.122683			445.575	-7.48333	176.82	-7.5
	-0.1485	-0.0511177	-0.1485	-0.0613413	-0.1485	-0.0715648	-0.14819	-0.0817883	-0.1485	-0.0613413			-0.1028	-0.0715648	-0.112	-0.112459	-0.11139	-0.132906	-0.11108	-0.132906	-0.11169	-0.132906			455.575	-7.48333	177.82	-7.5
	-0.14635	-0.0613413	-0.14604	-0.0715648	-0.14574	-0.0715648	-0.14635	-0.0613413	-0.14604	-0.0613413			-0.10004	-0.0715648	-0.10771	-0.112459	-0.10801	-0.14313	-0.10863	-0.132906	-0.10832	-0.122683			465.575	-7.46667	178.82	-7.5
	-0.1439	-0.0511177	-0.14359	-0.0613413	-0.14359	-0.0613413	-0.1439	-0.0715648	-0.14359	-0.0613413			-0.09666	-0.0511177	-0.10525	-0.122683	-0.10525	-0.132906	-0.10525	-0.14313	-0.10525	-0.122683			475.575	-7.48333	179.82	-7.48333
	-0.14144	-0.0511177	-0.14144	-0.0613413	-0.14144	-0.0715648	-0.14144	-0.0613413	-0.14206	-0.0511177			-0.09329	-0.0715648	-0.10219	-0.102236	-0.10249	-0.122683	-0.10188	-0.122683	-0.10219	-0.122683			485.575	-7.43333	180.82	-7.48333
	-0.1393	-0.0715648	-0.1393	-0.0613413	-0.13899	-0.0715648	-0.1396	-0.0817883	-0.1396	-0.0511177			-0.08961	-0.0613413	-0.09851	-0.102236	-0.09912	-0.132906	-0.09912	-0.132906	-0.09912	-0.122683			495.575	-7.38333	181.82	-7.5
	-0.13715	-0.0613413	-0.13684	-0.0715648	-0.13746	-0.0613413	-0.13684	-0.0817883	-0.13684	-0.0613413			-0.08624	-0.0511177	-0.09605	-0.122683	-0.09574	-0.132906	-0.09605	-0.132906	-0.09574	-0.132906			505.575	-7.38333	182.82	-7.5
	-0.1347	-0.0613413	-0.1347	-0.0511177	-0.13531	-0.0715648	-0.13531	-0.0817883	-0.1347	-0.0613413			-0.08286	-0.0511177	-0.09237	-0.112459	-0.09268	-0.132906	-0.09268	-0.122683	-0.09268	-0.132906			515.575	-7.4	183.82	-7.5
	-0.13255	-0.0715648	-0.13286	-0.0613413	-0.13255	-0.0613413	-0.13224	-0.0817883	-0.13255	-0.0511177			-0.07949	-0.0613413	-0.08961	-0.112459	-0.08961	-0.14313	-0.08961	-0.132906	-0.0893	-0.132906			525.575	-7.41667	184.82	-7.48333
	-0.1304	-0.0613413	-0.1301	-0.0613413	-0.1304	-0.0817883	-0.1301	-0.0920118	-0.12979	-0.0715648			-0.07612	-0.0715648	-0.08654	-0.122683	-0.08593	-0.14313	-0.08593	-0.132906	-0.08593	-0.132906			535.575	-7.38333	185.82	-7.48333
	-0.12826	-0.0613413	-0.12826	-0.0511177	-0.12764	-0.0613413	-0.12795	-0.0715648	-0.12826	-0.0715648			-0.07305	-0.0511177	-0.08317	-0.112459	-0.08317	-0.132906	-0.08348	-0.122683	-0.08317	-0.132906			545.575	-7.41667	186.82	-7.48333
	-0.1258	-0.0511177	-0.1258	-0.0613413	-0.12642	-0.0715648	-0.1258	-0.0715648	-0.1258	-0.0511177			-0.06998	-0.0715648	-0.07949	-0.112459	-0.0801	-0.112459	-0.08041	-0.122683	-0.0801	-0.122683			555.575	-7.38333	187.82	-7.46667
	-0.12304	-0.0613413	-0.12365	-0.0613413	-0.12365	-0.0715648	-0.12335	-0.0920118	-0.12335	-0.0613413			-0.06538	-7.51667	-0.07704	-0.102236	-0.07704	-0.122683	-0.07673	-0.122683	-0.07673	-0.132906			565.575	-7.35	188.82	-7.5
	-0.1212	-0.0715648	-0.12151	-0.0511177	-0.1212	-0.0715648	-0.1212	-0.0511177	-0.1212	-0.0511177			-0.0617	-7.55	-0.07397	-0.102236	-0.07366	-0.122683	-0.07366	-0.112459	-0.07366	-0.122683			575.575	-7.33333	189.82	-7.5
	-0.11936	-0.0715648	-0.11967	-0.0715648	-0.11905	-0.0817883	-0.11936	-0.0715648	-0.11905	-0.0613413			-0.05894	-7.53333	-0.07059	-0.122683	-0.0709	-0.132906	-0.07059	-0.132906	-0.07059	-0.112459			585.575	-7.35	190.82	-7.5
	-0.11691	-0.0511177	-0.1166	-0.0613413	-0.11691	-0.0511177	-0.11691	-0.0715648	-0.1166	-0.0613413			-0.05526	-7.53333	-0.0663	-7.6	-0.0663	-7.61667	-0.06661	-7.63333	-0.0663	-7.66667			595.575	-7.28333	191.82	-7.48333
	-0.11445	-0.0511177	-0.11445	-0.0511177	-0.11476	-0.0715648	-0.11415	-0.0715648	-0.11415	-0.0613413			-0.0525	-7.56667	-0.06323	-7.6	-0.06354	-7.61667	-0.06323	-7.66667	-0.06323	-7.63333			605.575	-7.23333	192.82	-7.48333
	-0.112	-0.0613413	-0.11231	-0.0613413	-0.112	-0.0715648	-0.11231	-0.0715648	-0.11261	-0.0817883			-0.04882	-7.51667	-0.06047	-7.58333	-0.06047	-7.63333	-0.06078	-7.63333	-0.06017	-7.63333			615.575	-7.26667	193.82	-7.45
	-0.11047	-0.0511177	-0.11016	-0.0613413	-0.10985	-0.0613413	-0.10985	-0.0715648	-0.10985	-0.0715648			-0.04544	-7.56667	-0.05741	-7.6	-0.05741	-7.63333	-0.05741	-7.63333	-0.0571	-7.61667			625.575	-7.26667	194.82	-7.5
	-0.10771	-0.0613413	-0.10771	-0.0511177	-0.10771	-0.0817883	-0.10771	-0.0715648	-0.10801	-0.0511177			-0.04176	-7.53333	-0.05403	-7.6	-0.05403	-7.63333	-0.05403	-7.63333	-0.05403	-7.61667			635.575	-7.26667	195.82	-7.5
	-0.10556	-0.0511177	-0.10587	-0.0613413	-0.10556	-0.0715648	-0.10556	-0.0715648	-0.10587	-0.0613413			-0.03839	-7.51667	-0.05097	-7.58333	-0.05127	-7.6	-0.05097	-7.63333	-0.05066	-7.63333			645.575	-7.23333	196.82	-7.46667
	-0.10341	-0.0613413	-0.10311	-0.0715648	-0.10403	-0.0817883	-0.10341	-0.0613413	-0.10341	-0.0613413			-0.03532	-7.58333	-0.0479	-7.58333	-0.0479	-7.6	-0.04759	-7.63333	-0.0479	-7.63333			655.575	-7.23333	197.82	-7.46667
	-0.10127	-0.0613413	-0.10096	-0.0715648	-0.10127	-0.0817883	-0.10096	-0.0613413	-0.10096	-0.0613413			-0.03195	-7.53333	-0.04452	-7.6	-0.04514	-7.6	-0.04483	-7.6	-0.04452	-7.63333			665.575	-7.26667	198.82	-7.48333
	-0.09881	-0.0715648	-0.09881	-0.0715648	-0.09881	-0.0715648	-0.09881	-0.0613413	-0.09912	-0.0715648			-0.02858	-7.51667	-0.04176	-7.58333	-0.04146	-7.6	-0.04146	-7.63333	-0.04115	-7.61667			675.575	-7.23333	199.82	-7.5
	-0.09666	-0.0715648	-0.09605	-0.0715648	-0.09666	-0.0817883	-0.09666	-0.0613413	-0.09666	-0.0613413			-0.02582	-7.55	-0.03839	-7.58333	-0.03839	-7.61667	-0.03808	-7.61667	-0.03808	-7.63333			685.575	-7.25	200.82	-7.5
	-0.09452	-0.0511177	-0.09452	-0.0613413	-0.09452	-0.0613413	-0.09452	-0.0715648	-0.09421	-0.0613413			-0.02183	-7.5	-0.03471	-7.6	-0.03563	-7.6	-0.03532	-7.65	-0.03502	-7.63333			695.575	-7.18333	201.82	-7.48333
	-0.09237	-0.0613413	-0.09237	-0.0613413	-0.09237	-0.0817883	-0.09176	-0.0715648	-0.09268	-0.0408942			-0.01876	-7.51667	-0.03195	-7.6	-0.03226	-7.61667	-0.03226	-7.63333	-0.03195	-7.63333			705.575	-7.15	202.82	-7.51667
	-0.09022	-0.0715648	-0.08992	-0.0613413	-0.08992	-0.0613413	-0.09022	-0.0817883	-0.08961	-0.0613413			-0.01539	-7.58333	-0.02858	-7.6	-0.02858	-7.63333	-0.02858	-7.63333	-0.02888	-7.66667			715.575	-7.15	203.82	-7.5
	-0.08777	-0.0613413	-0.08746	-0.0613413	-0.08777	-0.0817883	-0.08746	-0.0715648	-0.08746	-0.0715648			-0.01171	-7.55	-0.02582	-7.6	-0.02551	-7.65	-0.02582	-7.63333	-0.02582	-7.65			725.575	-7.11667	204.82	-7.53333
	-0.08562	-0.0511177	-0.08562	-0.0715648	-0.08532	-0.0613413	-0.08532	-0.0817883	-0.08562	-0.0613413			-0.00895	-7.56667	-0.02244	-7.58333	-0.02214	-7.63333	-0.02244	-7.63333	-0.02244	-7.63333			735.575	-7.06667	205.82	-7.51667
	-0.08378	-0.0511177	-0.08286	-0.0715648	-0.08317	-0.0613413	-0.08317	-0.0715648	-0.08286	-0.0715648			-0.00557	-7.55	-0.01937	-7.58333	-0.01907	-7.63333	-0.01937	-7.63333	-0.01968	-7.61667			745.575	-7.08333	206.82	-7.48333
	-0.08072	-0.0613413	-0.08102	-0.0613413	-0.08072	-0.0715648	-0.08072	-0.0613413	-0.08102	-0.0613413			-0.0022	-7.53333	-0.016	-7.55	-0.01631	-7.6	-0.016	-7.6	-0.01631	-7.6			755.575	-7.05	207.82	-7.46667
	-0.07826	-0.0613413	-0.07857	-0.0817883	-0.07826	-0.0613413	-0.07826	-0.0511177	-0.07857	-0.0715648			0.00179	-7.53333	-0.01293	-7.56667	-0.01293	-7.6	-0.01293	-7.58333	-0.01263	-7.6			765.575	-6.96667	208.82	-7.5
	-0.07612	-0.0613413	-0.07612	-0.0613413	-0.07642	-0.0715648	-0.07581	-0.0613413	-0.07612	-0.0613413			0.00485	-7.51667	-0.00987	-7.58333	-0.00956	-7.6	-0.00956	-7.61667	-0.01017	-7.61667			775.575	-6.86667	209.82	-7.5
	-0.07397	-0.0715648	-0.07428	-0.0715648	-0.07397	-0.0817883	-0.07397	-0.0715648	-0.07397	-0.0511177			0.00823	-7.53333	-0.00649	-7.58333	-0.00649	-7.6	-0.00649	-7.6	-0.0068	-7.63333			785.575	-6.8	210.82	-7.5
	-0.07213	-0.0613413	-0.07151	-0.0715648	-0.07121	-7.5	-0.07182	-0.0613413	-0.07182	-0.0715648			0.0116	-7.55	-0.00373	-7.6	-0.00373	-7.58333	-0.00343	-7.61667	-0.00343	-7.65			795.575	-6.86667	211.82	-7.5
	-0.06875	-7.5	-0.06906	-7.5	-0.06875	-7.46667	-0.06937	-0.0715648	-0.06906	-7.55			0.01498	-7.55	-0.000359053	-7.63333	-5.23275e-05	-7.58333	-0.000665719	-7.63333	-0.000665719	-7.63333			805.575	-6.78333	212.82	-7.48333
	-0.06661	-7.46667	-0.06661	-7.5	-0.06661	-7.46667	-0.06691	-7.48333	-0.06691	-7.53333			0.01835	-7.55	0.00271	-7.6	0.0024	-7.61667	0.00271	-7.61667	0.0024	-7.6			815.575	-6.85	213.82	-7.48333
	-0.06477	-7.5	-0.06446	-7.48333	-0.06415	-7.46667	-0.06446	-7.48333	-0.06415	-7.51667			0.02142	-7.55	0.00578	-7.6	0.00547	-7.65	0.00578	-7.6	0.00578	-7.58333			825.575	-6.86667	214.82	-7.46667
	-0.06231	-7.48333	-0.0617	-7.48333	-0.06231	-7.46667	-0.06201	-7.46667	-0.0617	-7.55			0.02448	-7.55	0.00884	-7.58333	0.00884	-7.65	0.00884	-7.61667	0.00915	-7.6			835.575	-6.9	215.82	-7.48333
	-0.05955	-7.5	-0.05986	-7.46667	-0.05955	-7.48333	-0.05986	-7.51667	-0.05986	-7.51667			0.02816	-7.53333	0.01222	-7.56667	0.01222	-7.6	0.01191	-7.6	0.01222	-7.58333			845.575	-6.91667	216.82	-7.48333
	-0.05771	-7.5	-0.05741	-7.48333	-0.05771	-7.46667	-0.05741	-7.51667	-0.0571	-7.5			0.03185	-7.55	0.01498	-7.6	0.01528	-7.56667	0.01467	-7.61667	0.01528	-7.56667			855.575	-6.9	217.82	-7.48333
	-0.05526	-7.46667	-0.05557	-7.5	-0.05557	-7.46667	-0.05526	-7.51667	-0.05557	-7.51667			0.03522	-7.56667	0.01835	-7.6	0.01866	-7.6	0.01866	-7.58333	0.01835	-7.6			865.575	-6.86667	218.82	-7.48333
	-0.05311	-7.51667	-0.05281	-7.46667	-0.05311	-7.45	-0.05311	-7.51667	-0.0525	-7.51667			0.03859	-7.55	0.02203	-7.6	0.02142	-7.6	0.02142	-7.6	0.02142	-7.6			875.575	-6.83333	219.82	-7.48333
	-0.05127	-7.53333	-0.05066	-7.48333	-0.05097	-7.45	-0.05066	-7.5	-0.05066	-7.53333			0.04166	-7.55	0.02448	-7.6	0.02479	-7.58333	0.02448	-7.61667	0.02418	-7.61667			885.575	-6.85	220.82	-7.48333
	-0.04882	-7.5	-0.04882	-7.48333	-0.04882	-7.5	-0.04882	-7.5	-0.04851	-7.55			0.04534	-7.56667	0.02786	-7.58333	0.02755	-7.58333	0.02755	-7.63333	0.02786	-7.61667			895.575	-6.8	221.82	-7.46667
	-0.04636	-7.51667	-0.04667	-7.46667	-0.04667	-7.46667	-0.04606	-7.51667	-0.04667	-7.55			0.0481	-7.51667	0.03123	-7.6	0.03093	-7.6	0.03093	-7.61667	0.03123	-7.61667			905.575	-6.81667	222.82	-7.51667
	-0.04422	-7.51667	-0.04391	-7.5	-0.04391	-7.48333	-0.04422	-7.48333	-0.04391	-7.55			0.05147	-7.55	0.0343	-7.55	0.0343	-7.6	0.03399	-7.63333	0.03399	-7.61667			915.575	-6.81667	223.82	-7.5
	-0.04146	-7.51667	-0.04207	-7.48333	-0.04176	-7.5	-0.04176	-7.46667	-0.04207	-7.51667			0.05515	-7.56667	0.03737	-7.56667	0.03737	-7.63333	0.03737	-7.6	0.03675	-7.6			925.575	-6.81667	224.82	-7.5
	-0.03962	-7.51667	-0.03962	-7.46667	-0.03931	-7.5	-0.03931	-7.46667	-0.03931	-7.53333			0.05853	-7.51667	0.04043	-7.58333	0.04013	-7.63333	0.04043	-7.6	0.04043	-7.58333			935.575	-6.85	225.82	-7.51667
	-0.03747	-7.5	-0.03686	-7.48333	-0.03716	-7.5	-0.03716	-7.45	-0.03716	-7.51667			0.0616	-7.55	0.0435	-7.58333	0.0435	-7.63333	0.0435	-7.6	0.0435	-7.6			945.575	-6.83333	226.82	-7.5
	-0.03502	-7.51667	-0.03563	-7.48333	-0.03532	-7.5	-0.03471	-7.46667	-0.03471	-7.51667			0.06466	-7.53333	0.04657	-7.58333	0.04657	-7.6	0.04718	-7.61667	0.04657	-7.6			955.575	-6.81667	227.82	-7.51667
	-0.03287	-7.46667	-0.03256	-7.51667	-0.03256	-7.46667	-0.03318	-7.46667	-0.03287	-7.53333			0.06834	-7.51667	0.04994	-7.6	0.05025	-7.6	0.05025	-7.6	0.04963	-7.63333			965.575	-6.76667	228.82	-7.5
	-0.03072	-7.46667	-0.03072	-7.5	-0.03042	-7.5	-0.03103	-7.46667	-0.03072	-7.51667			0.07172	-7.55	0.05331	-7.58333	0.05301	-7.56667	0.05301	-7.6	0.05301	-7.6			975.575	-6.83333	229.82	-7.46667
	-0.02827	-7.46667	-0.02858	-7.5	-0.02796	-7.45	-0.02827	-7.48333	-0.02827	-7.5			0.07509	-7.53333	0.05577	-7.6	0.05638	-7.58333	0.05638	-7.61667	0.05638	-7.6			985.575	-6.78333	230.82	-7.45
	-0.02612	-7.5	-0.02551	-7.5	-0.02612	-7.46667	-0.02551	-7.48333	-0.02612	-7.51667			0.07816	-7.53333	0.05914	-7.58333	0.05976	-7.6	0.05976	-7.63333	0.05914	-7.61667			995.575	-7.65	231.82	-7.45
	-0.02367	-7.48333	-0.02398	-7.46667	-0.02367	-7.48333	-0.02428	-7.5	-0.02367	-7.53333			0.08214	-7.55	0.06221	-7.56667	0.06252	-7.6	0.06252	-7.61667	0.06221	-7.63333			1005.58	-7.63333	232.82	-7.5
	-0.02152	-7.5	-0.02152	-7.48333	-0.02152	-7.45	-0.02152	-7.5	-0.02152	-7.51667			0.08521	-7.53333	0.06558	-7.55	0.06589	-7.61667	0.06589	-7.6	0.06528	-7.61667			1015.58	-7.55	233.82	-7.48333
	-0.01968	-7.51667	-0.01907	-7.46667	-0.01907	-7.45	-0.01937	-7.5	-0.01907	-7.51667			0.08889	-7.51667	0.06865	-7.55	0.06834	-7.6	0.06865	-7.6	0.06865	-7.61667			1025.58	-7.58333	234.82	-7.48333
	-0.01661	-7.5	-0.01692	-7.45	-0.01723	-7.45	-0.01661	-7.51667	-0.01723	-7.55			0.09196	-7.55	0.07172	-7.58333	0.07202	-7.61667	0.07172	-7.6	0.07202	-7.6			1035.58	-7.61667	235.82	-7.48333
	-0.01477	-7.5	-0.01447	-7.46667	-0.01477	-7.46667	-0.01447	-7.5	-0.01447	-7.53333			0.09472	-7.51667	0.07478	-7.58333	0.07509	-7.6	0.07509	-7.58333	0.07509	-7.58333			1045.58	-7.55	236.82	-7.48333
	-0.01293	-7.53333	-0.01293	-7.45	-0.01263	-7.5	-0.01232	-7.5	-0.01232	-7.55			0.0984	-7.55	0.07816	-7.6	0.07816	-7.6	0.07785	-7.6	0.07816	-7.6			1055.58	-7.55	237.82	-7.48333
	-0.01017	-7.51667	-0.01048	-7.46667	-0.01048	-7.51667	-0.01017	-7.48333	-0.01017	-7.51667			0.10177	-7.53333	0.08122	-7.6	0.08153	-7.6	0.08122	-7.58333	0.08092	-7.58333			1065.58	-7.56667	238.82	-7.48333
	-0.00833	-7.51667	-0.00833	-7.46667	-0.00833	-7.5	-0.00803	-7.45	-0.00772	-7.58333			0.10515	-7.53333	0.0846	-7.58333	0.0846	-7.61667	0.0846	-7.6	0.0846	-7.6			1075.58	-7.53333	239.82	-7.48333
	-0.00588	-7.5	-0.00588	-7.46667	-0.00557	-7.46667	-0.00557	-7.46667	-0.00588	-7.55			0.10822	-7.55	0.08705	-7.55	0.08767	-7.6	0.08767	-7.6	0.08767	-7.6			1085.58	-7.46667	240.82	-7.5
	-0.00312	-7.5	-0.00343	-7.5	-0.00343	-7.5	-0.00373	-7.5	-0.00343	-7.53333			0.11159	-7.53333	0.09104	-7.56667	0.09043	-7.6	0.09073	-7.61667	0.09073	-7.61667			1095.58	-7.46667	241.82	-7.48333
	-0.00128	-7.5	-0.00128	-7.48333	-0.00159	-7.5	-0.000972444	-7.5	-0.00128	-7.53333			0.11527	-7.53333	0.09411	-7.58333	0.09441	-7.6	0.0938	-7.61667	0.0938	-7.6			1105.58	-7.48333	242.82	-7.46667
	0.00117	-7.46667	0.000867789	-7.51667	0.00117	-7.48333	0.00117	-7.48333	0.000867789	-7.55			0.11864	-7.53333	0.09717	-7.58333	0.09717	-7.61667	0.09687	-7.61667	0.09687	-7.61667			1115.58	-7.45	243.82	-7.46667
	0.00332	-7.46667	0.00332	-7.5	0.00332	-7.48333	0.00332	-7.5	0.00301	-7.51667			0.12202	-7.53333	0.10055	-7.58333	0.09993	-7.61667	0.09993	-7.6	0.10055	-7.61667			1125.58	-7.41667	244.82	-7.45
	0.00547	-7.48333	0.00485	-7.48333	0.00547	-7.5	0.00578	-7.46667	0.00578	-7.51667			0.12508	-7.53333	0.10331	-7.61667	0.103	-7.58333	0.10331	-7.6	0.10361	-7.58333			1135.58	-7.41667	245.82	-7.48333
	0.00762	-7.46667	0.00731	-7.46667	0.00762	-7.46667	0.00762	-7.5	0.00792	-7.53333			0.12846	-7.55	0.10637	-7.58333	0.10637	-7.6	0.10668	-7.58333	0.10637	-7.58333			1145.58	-7.33333	246.82	-7.5
	0.01007	-7.48333	0.00976	-7.46667	0.01007	-7.46667	0.01038	-7.5	0.01007	-7.53333			0.13183	-7.51667	0.10944	-7.58333	0.10975	-7.58333	0.10975	-7.58333	0.10975	-7.6			1155.58	-7.31667	247.82	-7.5
	0.01252	-7.5	0.01191	-7.43333	0.01191	-7.46667	0.01191	-7.5	0.01191	-7.5			0.13582	-7.56667	0.11251	-7.58333	0.11312	-7.58333	0.11251	-7.6	0.11251	-7.6			1165.58	-7.31667	248.82	-7.51667
	0.01436	-7.51667	0.01436	-7.45	0.01467	-7.46667	0.01467	-7.48333	0.01436	-7.51667			0.13858	-7.55	0.11588	-7.58333	0.11619	-7.56667	0.11558	-7.63333	0.11558	-7.6			1175.58	-7.28333	249.82	-7.53333
	0.01651	-7.51667	0.01682	-7.46667	0.01682	-7.46667	0.01651	-7.51667	0.01682	-7.5			0.14226	-7.55	0.11926	-7.6	0.11895	-7.56667	0.11864	-7.61667	0.11926	-7.6			1185.58	-7.36667	250.82	-7.5
	0.01927	-7.51667	0.01896	-7.46667	0.01896	-7.46667	0.01927	-7.5	0.01896	-7.51667			0.14563	-7.55	0.12202	-7.56667	0.12232	-7.58333	0.12202	-7.63333	0.12232	-7.63333			1195.58	-7.3	251.82	-7.48333
	0.02142	-7.5	0.02111	-7.45	0.02111	-7.5	0.02111	-7.5	0.02142	-7.51667			0.14839	-7.53333	0.12539	-7.58333	0.12508	-7.56667	0.12508	-7.58333	0.12508	-7.61667			1205.58	-7.26667	252.82	-7.53333
	0.02356	-7.51667	0.02326	-7.45	0.02326	-7.5	0.02326	-7.48333	0.02326	-7.55			0.15177	-7.53333	0.12846	-7.58333	0.12846	-7.58333	0.12815	-7.63333	0.12846	-7.61667			1215.58	-7.28333	253.82	-7.48333
	0.02571	-7.5	0.02571	-7.48333	0.02571	-7.5	0.0254	-7.51667	0.02571	-7.56667			0.15514	-7.55	0.13152	-7.6	0.13183	-7.6	0.13214	-7.6	0.13152	-7.61667			1225.58	-7.26667	254.82	-7.5
	0.02786	-7.48333	0.02786	-7.48333	0.02816	-7.5	0.02786	-7.45	0.02816	-7.53333			0.15851	-7.55	0.13459	-7.58333	0.13459	-7.6	0.13459	-7.61667	0.1349	-7.58333			1235.58	-7.25	255.82	-7.5
	0.03031	-7.48333	0.03031	-7.5	0.03031	-7.5	0.03062	-7.46667	0.03	-7.53333			0.1622	-7.55	0.13797	-7.58333	0.13735	-7.58333	0.13827	-7.6	0.13797	-7.56667			1245.58	-7.21667	256.82	-7.5
	0.03277	-7.48333	0.03246	-7.48333	0.03246	-7.5	0.03277	-7.46667	0.03215	-7.51667			0.16526	-7.56667	0.14165	-7.58333	0.14134	-7.58333	0.14103	-7.58333	0.14134	-7.56667			1255.58	-7.21667	257.82	-7.48333
	0.0343	-7.48333	0.03461	-7.48333	0.03491	-7.5	0.03491	-7.5	0.03491	-7.51667			0.16864	-7.51667	0.14441	-7.58333	0.1441	-7.58333	0.14441	-7.6	0.1441	-7.6			1265.58	-7.18333	258.82	-7.51667
	0.03675	-7.5	0.03706	-7.5	0.03706	-7.46667	0.03675	-7.5	0.03706	-7.51667			0.17262	-7.55	0.14747	-7.56667	0.14717	-7.55	0.14717	-7.6	0.14747	-7.6			1275.58	-7.18333	259.82	-7.48333
	0.03951	-7.5	0.0389	-7.48333	0.03921	-7.45	0.03921	-7.5	0.03921	-7.51667			0.176	-7.58333	0.15023	-7.55	0.15023	-7.58333	0.15054	-7.6	0.15054	-7.61667			1285.58	-7.2	260.82	-7.48333
	0.04166	-7.5	0.04166	-7.46667	0.04166	-7.45	0.04166	-7.46667	0.04135	-7.51667			0.17906	-7.55	0.15422	-7.56667	0.15361	-7.6	0.1533	-7.6	0.15361	-7.6			1295.58	-7.13333	261.82	-7.48333
	0.0435	-7.5	0.04411	-7.45	0.04319	-7.46667	0.04381	-7.5	0.0435	-7.51667			0.18213	-7.55	0.15698	-7.56667	0.15667	-7.63333	0.15637	-7.6	0.15667	-7.6			1305.58	-7.11667	262.82	-7.46667
	0.04626	-7.51667	0.04626	-7.45	0.04595	-7.45	0.04595	-7.48333	0.04626	-7.55			0.18551	-7.55	0.16005	-7.58333	0.16005	-7.6	0.15974	-7.58333	0.15974	-7.58333			1315.58	-7.1	263.82	-7.5
	0.04779	-7.5	0.0481	-7.46667	0.04779	-7.45	0.04871	-7.48333	0.0481	-7.55			0.18888	-7.5	0.16312	-7.6	0.16342	-7.6	0.16312	-7.58333	0.16312	-7.6			1325.58	-7.1	264.82	-7.48333
	0.05055	-7.5	0.05025	-7.5	0.05055	-7.48333	0.05055	-7.5	0.04994	-7.53333			0.19225	-7.55	0.16618	-7.58333	0.16588	-7.58333	0.16618	-7.56667	0.16649	-7.58333			1335.58	-7.13333	265.82	-7.48333
	0.0527	-7.51667	0.05331	-7.51667	0.05239	-7.5	0.05239	-7.5	0.0527	-7.53333			0.19563	-7.56667	0.16956	-7.58333	0.16956	-7.6	0.16925	-7.6	0.16925	-7.58333			1345.58	-7.05	266.82	-7.48333
	0.05454	-7.5	0.05485	-7.46667	0.05515	-7.48333	0.05515	-7.5	0.05515	-7.55			0.199	-7.55	0.17262	-7.58333	0.17293	-7.56667	0.17262	-7.58333	0.17293	-7.58333			1355.58	-7.05	267.82	-7.48333
	0.057	-7.48333	0.057	-7.48333	0.057	-7.46667	0.0573	-7.5	0.0573	-7.56667			0.20268	-7.55	0.17538	-7.58333	0.1763	-7.56667	0.17569	-7.58333	0.17569	-7.58333			1365.58	-7.05	268.82	-7.45
	0.05914	-7.5	0.05945	-7.48333	0.05945	-7.5	0.05976	-7.5	0.05914	-7.51667			0.20575	-7.5	0.17906	-7.55	0.17876	-7.56667	0.17845	-7.6	0.17906	-7.58333			1375.58	-7.06667	269.82	-7.5
	0.0616	-7.45	0.0616	-7.48333	0.0619	-7.48333	0.06129	-7.5	0.0619	-7.55			0.20851	-7.55	0.18213	-7.55	0.18213	-7.6	0.18213	-7.6	0.18182	-7.6			1385.58	-7.03333	270.82	-7.45
	0.06344	-7.48333	0.06344	-7.46667	0.06405	-7.5	0.06374	-7.5	0.06374	-7.51667			0.21219	-7.55	0.1852	-7.55	0.1852	-7.61667	0.18489	-7.6	0.18551	-7.6			1395.58	-7.03333	271.82	-7.46667
	0.06589	-7.46667	0.06558	-7.5	0.0662	-7.48333	0.0662	-7.45	0.06589	-7.5			0.21526	-7.53333	0.18827	-7.56667	0.18827	-7.63333	0.18888	-7.6	0.18796	-7.63333			1405.58	-6.96667	272.82	-7.51667
	0.06804	-7.46667	0.06834	-7.46667	0.06834	-7.46667	0.06834	-7.48333	0.06865	-7.5			0.21894	-7.56667	0.19133	-7.55	0.19133	-7.6	0.19133	-7.58333	0.19164	-7.6			1415.58	-7	273.82	-7.53333
	0.07049	-7.46667	0.07018	-7.48333	0.0708	-7.5	0.07049	-7.45	0.07049	-7.51667			0.22231	-7.55	0.19471	-7.55	0.19501	-7.58333	0.19471	-7.6	0.19471	-7.6			1425.58	-6.9	274.82	-7.51667
	0.07264	-7.46667	0.07264	-7.5	0.07294	-7.48333	0.07264	-7.46667	0.07264	-7.51667			0.22568	-7.53333	0.19808	-7.58333	0.19777	-7.58333	0.19808	-7.58333	0.19839	-7.61667			1435.58	-6.83333	275.82	-7.5
	0.07509	-7.5	0.07509	-7.5	0.07509	-7.5	0.07478	-7.48333	0.07478	-7.53333			0.22906	-7.55	0.20115	-7.58333	0.20115	-7.56667	0.20115	-7.6	0.20115	-7.6			1445.58	-6.8	276.82	-7.5
	0.07724	-7.5	0.07754	-7.5	0.07724	-7.46667	0.07724	-7.5	0.07724	-7.51667			0.23274	-7.53333	0.20391	-7.61667	0.20421	-7.58333	0.20421	-7.58333	0.20421	-7.58333			1455.58	-6.83333	277.82	-7.5
	0.07969	-7.51667	0.07908	-7.5	0.07938	-7.46667	0.07969	-7.48333	0.07938	-7.5			0.23611	-7.53333	0.20759	-7.58333	0.20728	-7.58333	0.20728	-7.61667	0.20728	-7.61667			1465.58	-6.86667	278.82	-7.5
	0.08214	-7.51667	0.08214	-7.48333	0.08214	-7.45	0.08214	-7.5	0.08153	-7.55			0.23887	-7.55	0.21035	-7.58333	0.21065	-7.58333	0.21035	-7.6	0.21035	-7.6			1475.58	-6.81667	279.82	-7.48333
	0.08399	-7.5	0.08429	-7.46667	0.08368	-7.46667	0.08429	-7.53333	0.08399	-7.55			0.24255	-7.51667	0.21342	-7.58333	0.21403	-7.6	0.21372	-7.61667	0.21403	-7.6			1485.58	-6.83333	280.82	-7.48333
	0.08583	-7.5	0.08644	-7.46667	0.08644	-7.46667	0.08613	-7.51667	0.08613	-7.53333			0.24593	-7.53333	0.21648	-7.55	0.21679	-7.63333	0.21679	-7.6	0.21679	-7.63333			1495.58	-6.83333	281.82	-7.48333
	0.08859	-7.5	0.08859	-7.46667	0.08889	-7.46667	0.08889	-7.46667	0.08859	-7.55			0.24899	-7.58333	0.21986	-7.56667	0.22016	-7.6	0.22016	-7.61667	0.21955	-7.6			1505.58	-6.86667	282.82	-7.5
	0.09104	-7.5	0.09012	-7.45	0.09073	-7.45	0.09104	-7.51667	0.09104	-7.51667			0.25267	-7.5	0.22323	-7.55	0.22323	-7.6	0.22323	-7.6	0.22292	-7.58333			1515.58	-6.78333	283.82	-7.46667
	0.09319	-7.51667	0.09288	-7.46667	0.09288	-7.45	0.09319	-7.48333	0.09288	-7.53333			0.25635	-7.53333	0.22599	-7.55	0.2263	-7.6	0.22599	-7.6	0.2263	-7.61667			1525.58	-6.78333	284.82	-7.48333
	0.09533	-7.5	0.09533	-7.48333	0.09503	-7.45	0.09503	-7.48333	0.09564	-7.51667			0.25942	-7.56667	0.22936	-7.56667	0.22906	-7.58333	0.22906	-7.6	0.22936	-7.58333			1535.58	-6.76667	285.82	-7.46667
	0.09779	-7.5	0.09748	-7.46667	0.09748	-7.46667	0.09779	-7.46667	0.09748	-7.5			0.2628	-7.51667	0.23243	-7.58333	0.23274	-7.58333	0.23243	-7.6	0.23212	-7.58333			1545.58	-6.75	286.82	-7.46667
	0.09993	-7.5	0.09963	-7.48333	0.09963	-7.46667	0.09963	-7.45	0.10024	-7.5			0.26617	-7.55	0.2355	-7.58333	0.2355	-7.58333	0.2355	-7.6	0.2358	-7.6			1555.58	-6.73333	287.82	-7.45
	0.10147	-7.46667	0.10208	-7.5	0.10239	-7.48333	0.10208	-7.48333	0.10177	-7.51667			0.26893	-7.58333	0.23887	-7.58333	0.23857	-7.58333	0.23857	-7.58333	0.23887	-7.58333			1565.58	-6.73333	288.82	-7.5
	0.10453	-7.46667	0.10423	-7.46667	0.10453	-7.5	0.10423	-7.5	0.10392	-7.51667			0.2723	-7.55	0.24194	-7.56667	0.24194	-7.58333	0.24225	-7.6	0.24163	-7.6			1575.58	-6.46667	289.82	-7.48333
	0.10637	-7.46667	0.10668	-7.48333	0.10668	-7.48333	0.10637	-7.5	0.10637	-7.53333			0.27598	-7.55	0.24501	-7.6	0.24501	-7.58333	0.24531	-7.6	0.2447	-7.6			1585.58	-6.51667	290.82	-7.5
	0.10852	-7.48333	0.10883	-7.46667	0.10883	-7.46667	0.10852	-7.51667	0.10852	-7.51667			0.27936	-7.55	0.24777	-7.55	0.24838	-7.6	0.24838	-7.61667	0.24838	-7.58333			1595.58	-6.51667	291.82	-7.51667
	0.11098	-7.5	0.11098	-7.5	0.11098	-7.48333	0.11036	-7.5	0.11098	-7.55			0.28273	-7.53333	0.25145	-7.56667	0.25145	-7.6	0.25145	-7.61667	0.25114	-7.56667			1605.58	-6.5	292.82	-7.5
	0.11343	-7.5	0.11343	-7.48333	0.11343	-7.48333	0.11312	-7.48333	0.11282	-7.55			0.28641	-7.53333	0.25451	-7.55	0.25451	-7.6	0.25482	-7.6	0.25482	-7.58333			1615.58	-6.55	293.82	-7.51667
	0.11558	-7.51667	0.11527	-7.46667	0.11558	-7.46667	0.11558	-7.55	0.11558	-7.51667			0.28917	-7.51667	0.25727	-7.58333	0.25789	-7.6	0.25758	-7.6	0.25758	-7.56667			1625.58	-6.55	294.82	-7.51667
	0.11803	-7.53333	0.11772	-7.46667	0.11803	-7.46667	0.11772	-7.51667	0.11772	-7.55			0.29255	-7.55	0.26065	-7.55	0.26065	-7.63333	0.26126	-7.6	0.26065	-7.56667			1635.58	-6.55	295.82	-7.5
	0.11987	-7.51667	0.12018	-7.46667	0.12018	-7.46667	0.11987	-7.5	0.11987	-7.53333			0.29561	-7.55	0.26433	-7.55	0.26402	-7.6	0.26402	-7.56667	0.26402	-7.58333			1645.58	-6.5	296.82	-7.5
	0.12232	-7.51667	0.12232	-7.45	0.12232	-7.45	0.12263	-7.46667	0.12202	-7.53333			0.2996	-7.51667	0.2674	-7.58333	0.26709	-7.58333	0.2674	-7.6	0.26709	-7.58333			1655.58	-6.51667	297.82	-7.5
	0.12416	-7.48333	0.12416	-7.46667	0.12478	-7.45	0.12416	-7.5	0.12478	-7.5			0.30236	-7.58333	0.27046	-7.58333	0.27046	-7.6	0.27016	-7.58333	0.27016	-7.6			1665.58	-6.5	298.82	-7.51667
	0.12662	-7.48333	0.12692	-7.46667	0.12723	-7.46667	0.12662	-7.48333	0.12692	-7.5			0.30604	-7.51667	0.27353	-7.6	0.27353	-7.55	0.27353	-7.56667	0.27292	-7.6			1675.58	-6.51667	299.82	-7.5
	0.12907	-7.46667	0.12907	-7.41667	0.12876	-7.46667	0.12907	-7.5	0.12907	-7.51667			0.30911	-7.53333	0.2766	-7.58333	0.2769	-7.6	0.27629	-7.6	0.2766	-7.6			1685.58	-6.45	300.82	-7.5
	0.13122	-7.45	0.13122	-7.46667	0.13122	-7.48333	0.13091	-7.48333	0.13152	-7.51667			0.31309	-7.55	0.27997	-7.58333	0.27966	-7.56667	0.27936	-7.6	0.27966	-7.6			1695.58	-6.5	301.82	-7.48333
	0.13398	-7.46667	0.13336	-7.45	0.13336	-7.5	0.13367	-7.5	0.13336	-7.53333			0.31616	-7.51667	0.28304	-7.56667	0.28242	-7.58333	0.28273	-7.63333	0.28334	-7.58333			1705.58	-6.48333	302.82	-7.48333
	0.13582	-7.5	0.13551	-7.46667	0.13582	-7.5	0.13613	-7.46667	0.13613	-7.55			0.31954	-7.56667	0.2861	-7.53333	0.2861	-7.58333	0.28549	-7.6	0.2858	-7.6			1715.58	-6.5	303.82	-7.46667
	0.13797	-7.46667	0.13797	-7.5	0.13858	-7.5	0.13797	-7.48333	0.13827	-7.51667			0.32291	-7.55	0.28887	-7.58333	0.28887	-7.56667	0.28917	-7.61667	0.28948	-7.58333			1725.58	-6.5	304.82	-7.46667
	0.14011	-7.48333	0.14011	-7.5	0.14011	-7.46667	0.14073	-7.48333	0.14073	-7.51667			0.32598	-7.53333	0.29193	-7.53333	0.29224	-7.55	0.29255	-7.56667	0.29224	-7.58333			1735.58	-6.46667	305.82	-7.48333
	0.14226	-7.5	0.14226	-7.48333	0.14257	-7.46667	0.14257	-7.48333	0.14287	-7.51667			0.32966	-7.55	0.29531	-7.58333	0.29592	-7.58333	0.29531	-7.58333	0.295	-7.58333			1745.58	-6.45	306.82	-7.48333
	0.14471	-7.5	0.14471	-7.46667	0.14441	-7.46667	0.14502	-7.5	0.14471	-7.51667			0.33272	-7.55	0.29837	-7.6	0.29868	-7.56667	0.29807	-7.56667	0.29899	-7.58333			1755.58	-6.43333	307.82	-7.51667
	0.14747	-7.48333	0.14717	-7.5	0.14655	-7.45	0.14686	-7.48333	0.14686	-7.55			0.3364	-7.51667	0.30144	-7.58333	0.30144	-7.58333	0.30175	-7.58333	0.30175	-7.58333			1765.58	-7.25	308.82	-7.5
	0.14931	-7.5	0.14901	-7.46667	0.14901	-7.46667	0.14931	-7.51667	0.14962	-7.55			0.34009	-7.53333	0.30481	-7.58333	0.30512	-7.58333	0.30512	-7.58333	0.30481	-7.6			1775.58	-7.16667	309.82	-7.5
	0.15146	-7.51667	0.15146	-7.48333	0.15146	-7.48333	0.15177	-7.51667	0.15115	-7.55			0.34285	-7.53333	0.30819	-7.56667	0.30819	-7.6	0.30819	-7.6	0.30819	-7.6			1785.58	-7.15	310.82	-7.51667
	0.15422	-7.5	0.15391	-7.46667	0.15391	-7.45	0.15391	-7.5	0.1533	-7.55			0.34622	-7.55	0.31187	-7.58333	0.31125	-7.63333	0.31125	-7.6	0.31095	-7.6			1795.58	-7.16667	311.82	-7.5
	0.15575	-7.51667	0.15637	-7.46667	0.15575	-7.48333	0.15606	-7.48333	0.15606	-7.53333			0.34959	-7.51667	0.31463	-7.53333	0.31432	-7.58333	0.31463	-7.58333	0.31401	-7.58333			1805.58	-7.13333	312.82	-7.51667
	0.15821	-7.5	0.15821	-7.46667	0.15821	-7.48333	0.15821	-7.48333	0.15851	-7.53333			0.35327	-7.53333	0.31739	-7.56667	0.31739	-7.55	0.31739	-7.6	0.31739	-7.63333			1815.58	-7.11667	313.82	-7.48333
	0.16036	-7.51667	0.16097	-7.46667	0.16036	-7.46667	0.16066	-7.48333	0.16066	-7.51667			0.35665	-7.53333	0.32046	-7.56667	0.32076	-7.55	0.32076	-7.61667	0.32076	-7.58333			1825.58	-7.05	314.82	-7.5
	0.16281	-7.5	0.16281	-7.46667	0.16281	-7.48333	0.16312	-7.5	0.16281	-7.55			0.35941	-7.51667	0.32383	-7.58333	0.32383	-7.56667	0.32352	-7.58333	0.32352	-7.6			1835.58	-7.06667	315.82	-7.5
	0.16465	-7.5	0.16496	-7.45	0.16526	-7.5	0.16526	-7.46667	0.16526	-7.55			0.36309	-7.55	0.3272	-7.58333	0.3269	-7.58333	0.3269	-7.6	0.3272	-7.58333			1845.58	-7.03333	316.82	-7.48333
	0.16741	-7.48333	0.1671	-7.45	0.16741	-7.5	0.1668	-7.46667	0.16741	-7.53333			0.36646	-7.51667	0.32996	-7.56667	0.33058	-7.55	0.32966	-7.58333	0.32966	-7.58333			1855.58	-7.01667	317.82	-7.48333
	0.16925	-7.5	0.16986	-7.46667	0.16925	-7.48333	0.16925	-7.5	0.16894	-7.53333			0.36984	-7.55	0.33364	-7.58333	0.33334	-7.58333	0.33334	-7.6	0.33334	-7.55			1865.58	-6.96667	318.82	-7.48333
	0.17232	-7.48333	0.17201	-7.5	0.1717	-7.46667	0.1717	-7.48333	0.17232	-7.53333			0.3726	-7.55	0.3361	-7.58333	0.3361	-7.58333	0.33702	-7.61667	0.3364	-7.6			1875.58	-6.95	319.82	-7.46667
	0.17385	-7.48333	0.17385	-7.48333	0.17416	-7.46667	0.17385	-7.46667	0.17446	-7.55			0.37628	-7.55	0.33978	-7.55	0.33978	-7.58333	0.33916	-7.58333	0.33916	-7.6			1885.58	-6.91667	320.82	-7.46667
	0.1763	-7.5	0.176	-7.48333	0.176	-7.45	0.1763	-7.46667	0.1763	-7.55			0.37996	-7.55	0.34254	-7.6	0.34285	-7.6	0.34285	-7.6	0.34254	-7.58333			1895.58	-6.88333	321.82	-7.46667
	0.17876	-7.5	0.17814	-7.48333	0.17876	-7.46667	0.17845	-7.46667	0.17845	-7.55			0.38302	-7.53333	0.34622	-7.55	0.34591	-7.6	0.34561	-7.58333	0.34591	-7.56667			1905.58	-6.88333	322.82	-7.46667
	0.1806	-7.48333	0.1806	-7.5	0.1809	-7.5	0.18029	-7.5	0.1809	-7.51667			0.38609	-7.51667	0.34898	-7.51667	0.34867	-7.58333	0.34898	-7.56667	0.34898	-7.55			1915.58	-6.9	323.82	-7.45
	0.18336	-7.5	0.18274	-7.5	0.18336	-7.48333	0.18305	-7.5	0.18336	-7.51667			0.38977	-7.55	0.35205	-7.58333	0.35235	-7.55	0.35205	-7.55	0.35205	-7.56667			1925.58	-6.93333	324.82	-7.48333
	0.18489	-7.5	0.1852	-7.46667	0.18489	-7.5	0.1852	-7.5	0.1852	-7.53333			0.39315	-7.51667	0.35542	-7.58333	0.35511	-7.58333	0.35481	-7.58333	0.35542	-7.53333			1935.58	-6.9	325.82	-7.48333
	0.18765	-7.5	0.18765	-7.45	0.18765	-7.48333	0.18735	-7.51667	0.18765	-7.53333			0.39652	-7.53333	0.35818	-7.56667	0.35849	-7.58333	0.35849	-7.56667	0.35818	-7.56667			1945.58	-6.85	326.82	-7.48333
	0.18949	-7.51667	0.19011	-7.46667	0.18949	-7.46667	0.1898	-7.5	0.18949	-7.5			0.4002	-7.53333	0.36155	-7.55	0.36217	-7.6	0.36125	-7.58333	0.36094	-7.58333			1955.58	-6.88333	327.82	-7.48333
	0.19164	-7.51667	0.19225	-7.46667	0.19225	-7.46667	0.19225	-7.5	0.19195	-7.5			0.40327	-7.5	0.36431	-7.56667	0.36462	-7.6	0.36431	-7.58333	0.36462	-7.58333			1965.58	-6.86667	328.82	-7.48333
	0.1944	-7.5	0.19409	-7.46667	0.1944	-7.48333	0.19471	-7.5	0.1944	-7.51667			0.40633	-7.53333	0.368	-7.56667	0.36769	-7.58333	0.368	-7.58333	0.368	-7.58333			1975.58	-6.83333	329.82	-7.51667
	0.19624	-7.5	0.19655	-7.46667	0.19624	-7.46667	0.19685	-7.48333	0.19655	-7.51667			0.40971	-7.53333	0.37106	-7.56667	0.37106	-7.58333	0.37106	-7.56667	0.37106	-7.6			1985.58	-6.81667	330.82	-7.53333
	0.199	-7.5	0.199	-7.46667	0.19869	-7.5	0.19931	-7.46667	0.19869	-7.51667			0.41308	-7.51667	0.37382	-7.58333	0.37413	-7.58333	0.37382	-7.58333	0.37413	-7.6			1995.58	-6.8	331.82	-7.51667
	0.20084	-7.46667	0.20115	-7.48333	0.20084	-7.46667	0.20115	-7.46667	0.20115	-7.55			0.41676	-7.58333	0.3772	-7.6	0.3772	-7.55	0.3772	-7.58333	0.3772	-7.58333			2005.58	-6.8	332.82	-7.53333
	0.20329	-7.5	0.20299	-7.5	0.20329	-7.46667	0.20329	-7.45	0.20299	-7.56667			0.42014	-7.56667	0.38026	-7.58333	0.38057	-7.55	0.38088	-7.6	0.38026	-7.6			2015.58	-6.76667	333.82	-7.5
	0.20544	-7.46667	0.20575	-7.46667	0.20544	-7.48333	0.20575	-7.5	0.20544	-7.55			0.42351	-7.53333	0.38302	-7.56667	0.38333	-7.56667	0.38364	-7.6	0.38333	-7.58333			2025.58	-6.61667	334.82	-7.5
	0.2082	-7.48333	0.2082	-7.5	0.20789	-7.45	0.20789	-7.46667	0.2082	-7.53333			0.42658	-7.53333	0.3867	-7.56667	0.3864	-7.55	0.3864	-7.55	0.3864	-7.56667			2035.58	-6.63333	335.82	-7.5
	0.21004	-7.5	0.21004	-7.5	0.21035	-7.46667	0.20973	-7.46667	0.20973	-7.55			0.42995	-7.55	0.38977	-7.53333	0.38977	-7.6	0.38977	-7.55	0.38977	-7.58333			2045.58	-6.65	336.82	-7.55
	0.21219	-7.51667	0.2125	-7.48333	0.2125	-7.46667	0.2125	-7.46667	0.2125	-7.53333			0.43302	-7.55	0.39315	-7.55	0.39315	-7.56667	0.39315	-7.58333	0.39253	-7.58333			2055.57	-6.61667	337.82	-7.51667
	0.21464	-7.5	0.21464	-7.48333	0.21464	-7.46667	0.21495	-7.45	0.21464	-7.53333			0.4367	-7.55	0.39621	-7.55	0.39621	-7.58333	0.39621	-7.56667	0.39621	-7.58333			2065.57	-6.61667	338.82	-7.51667
	0.2171	-7.5	0.21648	-7.45	0.21679	-7.45	0.21679	-7.48333	0.21679	-7.51667			0.43976	-7.51667	0.39897	-7.55	0.39928	-7.56667	0.39928	-7.58333	0.39959	-7.58333			2075.57	-6.58333	339.82	-7.48333
	0.21924	-7.51667	0.21894	-7.46667	0.21924	-7.48333	0.21894	-7.5	0.21955	-7.51667			0.44314	-7.53333	0.40265	-7.56667	0.40235	-7.55	0.40204	-7.58333	0.40204	-7.6			2085.57	-6.66667	340.82	-7.46667
	0.22078	-7.5	0.22139	-7.46667	0.22139	-7.48333	0.22139	-7.5	0.22108	-7.51667			0.44682	-7.55	0.40541	-7.56667	0.40572	-7.55	0.40541	-7.61667	0.40541	-7.58333			2095.57	-6.58333	341.82	-7.48333
	0.22354	-7.53333	0.22323	-7.45	0.22354	-7.48333	0.22384	-7.5	0.22323	-7.5			0.45019	-7.53333	0.40879	-7.55	0.40879	-7.56667	0.40848	-7.58333	0.40879	-7.58333			2105.57	-6.58333	342.82	-7.46667
	0.22568	-7.51667	0.22599	-7.46667	0.22568	-7.45	0.22538	-7.5	0.22568	-7.51667			0.45357	-7.51667	0.41185	-7.58333	0.41185	-7.55	0.41185	-7.58333	0.41185	-7.56667			2115.57	-6.58333	343.82	-7.46667
	0.22814	-7.51667	0.22844	-7.46667	0.22814	-7.48333	0.22814	-7.48333	0.22814	-7.51667			0.45633	-7.55	0.41492	-7.56667	0.41553	-7.58333	0.41492	-7.58333	0.41523	-7.58333			2125.57	-6.56667	344.82	-7.48333
	0.23028	-7.5	0.22998	-7.46667	0.23028	-7.46667	0.23028	-7.51667	0.23028	-7.5			0.46001	-7.53333	0.4183	-7.58333	0.4183	-7.58333	0.4183	-7.56667	0.4183	-7.55			2135.57	-6.53333	345.82	-7.5
	0.23243	-7.48333	0.23243	-7.46667	0.23274	-7.48333	0.23304	-7.5	0.23212	-7.55			0.46369	-7.55	0.42106	-7.55	0.42106	-7.61667	0.42136	-7.56667	0.42136	-7.58333			2145.57	-6.56667	346.82	-7.46667
	0.23519	-7.5	0.23519	-7.46667	0.23458	-7.48333	0.23458	-7.46667	0.23488	-7.53333			0.46675	-7.53333	0.42474	-7.55	0.42443	-7.58333	0.42474	-7.58333	0.42443	-7.58333			2155.57	-6.55	347.82	-7.48333
	0.23703	-7.48333	0.23734	-7.45	0.23672	-7.5	0.23734	-7.46667	0.23703	-7.51667			0.46982	-7.53333	0.42719	-7.55	0.4275	-7.6	0.4278	-7.58333	0.4275	-7.58333			2165.57	-6.56667	348.82	-7.5
	0.23949	-7.46667	0.23918	-7.46667	0.23949	-7.48333	0.23918	-7.45	0.23949	-7.53333			0.4735	-7.56667	0.43118	-7.55	0.43087	-7.53333	0.43056	-7.58333	0.43056	-7.58333			2175.57	-6.5	349.82	-7.48333
	0.24163	-7.5	0.24133	-7.46667	0.24163	-7.48333	0.24102	-7.48333	0.24163	-7.55			0.47657	-7.51667	0.43363	-7.55	0.43424	-7.55	0.43394	-7.6	0.43394	-7.55			2185.57	-6.5	350.82	-7.5
	0.24347	-7.48333	0.24378	-7.45	0.24378	-7.48333	0.24378	-7.46667	0.24378	-7.53333			0.48025	-7.53333	0.43731	-7.56667	0.437	-7.53333	0.437	-7.58333	0.4367	-7.55			2195.57	-6.51667	351.82	-7.53333
	0.24623	-7.48333	0.24623	-7.46667	0.24593	-7.46667	0.24562	-7.46667	0.24623	-7.51667			0.48362	-7.51667	0.43976	-7.56667	0.44007	-7.53333	0.44007	-7.58333	0.44038	-7.55			2205.57	-6.48333	352.82	-7.5
	0.24807	-7.48333	0.24838	-7.46667	0.24838	-7.46667	0.24838	-7.5	0.24869	-7.5			0.487	-7.51667	0.44314	-7.55	0.44283	-7.58333	0.44345	-7.58333	0.44345	-7.55			2215.57	-6.46667	353.82	-7.5
	0.25053	-7.5	0.25053	-7.5	0.25083	-7.46667	0.25022	-7.46667	0.25022	-7.51667			0.49037	-7.55	0.4459	-7.55	0.44682	-7.55	0.44682	-7.56667	0.44682	-7.55			2225.57	-6.5	354.82	-7.48333
	0.25298	-7.51667	0.25267	-7.48333	0.25267	-7.45	0.25298	-7.5	0.25267	-7.51667			0.49344	-7.53333	0.44958	-7.56667	0.45019	-7.58333	0.44927	-7.55	0.44958	-7.6			2235.57	-6.46667	355.82	-7.51667
	0.25543	-7.51667	0.25543	-7.46667	0.25543	-7.45	0.25513	-7.5	0.25513	-7.5			0.49681	-7.51667	0.45265	-7.55	0.45265	-7.56667	0.45295	-7.58333	0.45265	-7.58333			2245.57	-6.48333	356.82	-7.5
	0.25758	-7.51667	0.25697	-7.5	0.25727	-7.46667	0.25758	-7.48333	0.25727	-7.51667			0.50019	-7.55	0.45602	-7.55	0.45602	-7.58333	0.45602	-7.58333	0.45633	-7.58333			2255.57	-6.46667	357.82	-7.5
	0.25973	-7.5	0.25973	-7.5	0.25942	-7.46667	0.25973	-7.5	0.25911	-7.5			0.50356	-7.51667	0.45878	-7.55	0.45909	-7.55	0.45878	-7.58333	0.45909	-7.58333			2265.57	-6.41667	358.82	-7.5
	0.26218	-7.5	0.26187	-7.48333	0.26187	-7.46667	0.26187	-7.46667	0.26187	-7.51667			0.50693	-7.51667	0.46246	-7.51667	0.46215	-7.56667	0.46246	-7.61667	0.46215	-7.58333			2275.57	-6.43333	359.82	-7.5
	0.26433	-7.51667	0.26402	-7.46667	0.26372	-7.51667	0.26372	-7.5	0.26402	-7.55			0.51061	-7.55	0.46553	-7.55	0.46522	-7.55	0.46553	-7.58333	0.46553	-7.55			2285.57	-6.43333	360.82	-7.51667
	0.26617	-7.48333	0.26648	-7.48333	0.26586	-7.5	0.26678	-7.48333	0.26617	-7.51667			0.51337	-7.55	0.46829	-7.58333	0.46859	-7.55	0.4689	-7.58333	0.46859	-7.58333			2295.57	-6.43333	361.82	-7.48333
	0.26862	-7.51667	0.26862	-7.45	0.26832	-7.46667	0.26862	-7.46667	0.26862	-7.55			0.51705	-7.5	0.47136	-7.55	0.47166	-7.55	0.47197	-7.55	0.47166	-7.58333			2305.57	-6.1	362.82	-7.5
	0.27046	-7.48333	0.27046	-7.45	0.27108	-7.51667	0.27077	-7.48333	0.27077	-7.53333			0.52074	-7.55	0.47473	-7.53333	0.47504	-7.56667	0.47473	-7.55	0.47473	-7.53333			2315.57	-6.11667	363.82	-7.45
	0.27322	-7.46667	0.27353	-7.46667	0.27322	-7.46667	0.27322	-7.46667	0.27322	-7.51667			0.5235	-7.55	0.4781	-7.58333	0.47841	-7.56667	0.4781	-7.55	0.4781	-7.55			2325.57	-6.15	364.82	-7.46667
	0.27537	-7.46667	0.27476	-7.46667	0.27537	-7.46667	0.27537	-7.5	0.27506	-7.53333			0.52687	-7.53333	0.48117	-7.58333	0.48086	-7.6	0.48148	-7.51667	0.48117	-7.56667			2335.57	-6.18333	365.82	-7.46667
	0.27721	-7.48333	0.2769	-7.46667	0.27752	-7.45	0.27813	-7.48333	0.27721	-7.5			0.53055	-7.55	0.48454	-7.55	0.48454	-7.56667	0.48424	-7.55	0.48393	-7.55			2345.57	-6.18333	366.82	-7.46667
	0.27966	-7.46667	0.27997	-7.48333	0.27966	-7.46667	0.27966	-7.5	0.27966	-7.5			0.53392	-7.5	0.4873	-7.55	0.487	-7.55	0.48761	-7.58333	0.48761	-7.58333			2355.57	-6.16667	367.82	-7.48333
	0.2815	-7.5	0.28212	-7.46667	0.28181	-7.48333	0.28212	-7.5	0.28212	-7.55			0.5373	-7.55	0.49098	-7.53333	0.49098	-7.55	0.49068	-7.58333	0.49068	-7.58333			2365.57	-6.15	368.82	-7.48333
	0.28457	-7.46667	0.28426	-7.5	0.28426	-7.45	0.28426	-7.5	0.28396	-7.5			0.54036	-7.55	0.49405	-7.55	0.49405	-7.55	0.49374	-7.58333	0.49344	-7.58333			2375.57	-6.13333	369.82	-7.48333
	0.28641	-7.5	0.28641	-7.5	0.28641	-7.5	0.28641	-7.5	0.28672	-7.5			0.54374	-7.5	0.49712	-7.53333	0.49681	-7.56667	0.49712	-7.6	0.49681	-7.58333			2385.57	-6.13333	370.82	-7.46667
	0.28887	-7.51667	0.28856	-7.46667	0.28887	-7.48333	0.28887	-7.5	0.28887	-7.51667			0.54742	-7.56667	0.49988	-7.55	0.49988	-7.58333	0.49988	-7.6	0.50019	-7.56667			2395.57	-6.18333	371.82	-7.48333
	0.29101	-7.5	0.29101	-7.46667	0.29132	-7.51667	0.29071	-7.51667	0.29132	-7.51667			0.55018	-7.55	0.50325	-7.55	0.50325	-7.55	0.50295	-7.55	0.50295	-7.55			2405.57	-6.13333	372.82	-7.5
	0.29316	-7.51667	0.29316	-7.5	0.29285	-7.5	0.29347	-7.5	0.29347	-7.53333			0.55386	-7.53333	0.50632	-7.56667	0.50632	-7.55	0.50632	-7.58333	0.50601	-7.55			2415.57	-6.15	373.82	-7.46667
	0.29561	-7.51667	0.29531	-7.48333	0.29561	-7.48333	0.29561	-7.46667	0.29592	-7.51667			0.55693	-7.58333	0.50908	-7.58333	0.50939	-7.58333	0.50908	-7.58333	0.50939	-7.55			2425.57	-6.98333	374.82	-7.45
	0.29745	-7.51667	0.29807	-7.48333	0.29745	-7.51667	0.29807	-7.5	0.29837	-7.55			0.5603	-7.53333	0.51276	-7.55	0.51276	-7.6	0.51276	-7.58333	0.51276	-7.56667			2435.57	-7	375.82	-7.5
	0.30021	-7.51667	0.29991	-7.48333	0.30021	-7.46667	0.30052	-7.46667	0.30052	-7.55			0.56398	-7.51667	0.51613	-7.55	0.51613	-7.55	0.51552	-7.55	0.51644	-7.56667			2445.57	-6.96667	376.82	-7.48333
	0.30236	-7.46667	0.30236	-7.46667	0.30236	-7.46667	0.30205	-7.48333	0.30236	-7.56667			0.56705	-7.55	0.51889	-7.55	0.51828	-7.56667	0.51889	-7.55	0.51889	-7.55			2455.57	-6.96667	377.82	-7.46667
	0.30481	-7.5	0.30481	-7.46667	0.30481	-7.48333	0.30481	-7.46667	0.30481	-7.53333			0.57073	-7.51667	0.52227	-7.55	0.52227	-7.55	0.52196	-7.58333	0.52227	-7.58333			2465.57	-6.95	378.82	-7.5
	0.30696	-7.5	0.30696	-7.46667	0.30757	-7.46667	0.30696	-7.5	0.30696	-7.55			0.5741	-7.51667	0.52534	-7.51667	0.52503	-7.56667	0.52472	-7.58333	0.52534	-7.58333			2475.57	-6.96667	379.82	-7.51667
	0.30941	-7.48333	0.3088	-7.46667	0.30911	-7.46667	0.30911	-7.5	0.30911	-7.51667			0.57717	-7.53333	0.5281	-7.56667	0.5281	-7.56667	0.5284	-7.56667	0.52871	-7.58333			2485.57	-6.91667	380.82	-7.48333
	0.31095	-7.5	0.31095	-7.48333	0.31125	-7.46667	0.31156	-7.48333	0.31156	-7.5			0.58054	-7.53333	0.53116	-7.55	0.53147	-7.56667	0.53178	-7.58333	0.53178	-7.56667			2495.57	-6.9	381.82	-7.46667
	0.31371	-7.5	0.3134	-7.46667	0.31371	-7.46667	0.31401	-7.48333	0.31432	-7.48333			0.58361	-7.55	0.53454	-7.51667	0.53515	-7.55	0.53484	-7.58333	0.53454	-7.56667			2505.57	-6.88333	382.82	-7.46667
	0.31586	-7.48333	0.31555	-7.5	0.31555	-7.46667	0.31555	-7.5	0.31616	-7.5			0.58729	-7.53333	0.5376	-7.55	0.53791	-7.55	0.53791	-7.56667	0.53791	-7.55			2515.57	-6.86667	383.82	-7.53333
	0.318	-7.5	0.318	-7.48333	0.318	-7.5	0.31831	-7.46667	0.318	-7.51667			0.59066	-7.51667	0.54098	-7.58333	0.54098	-7.58333	0.54098	-7.58333	0.54098	-7.55			2525.57	-6.85	384.82	-7.51667
	0.32046	-7.5	0.32046	-7.45	0.32076	-7.41667	0.32015	-7.48333	0.32046	-7.5			0.59434	-7.55	0.54435	-7.58333	0.54404	-7.58333	0.54404	-7.58333	0.54404	-7.55			2535.57	-7.7	385.82	-7.51667
	0.3223	-7.51667	0.3223	-7.45	0.3223	-7.45	0.3226	-7.5	0.3226	-7.55			0.59741	-7.53333	0.54742	-7.55	0.54711	-7.55	0.54711	-7.55	0.54773	-7.58333			2545.57	-7.65	386.82	-7.5
	0.32475	-7.5	0.32475	-7.46667	0.32475	-7.45	0.32475	-7.5	0.32506	-7.51667			0.60079	-7.51667	0.55049	-7.56667	0.55049	-7.55	0.55049	-7.56667	0.55018	-7.6			2555.57	-7.65	387.82	-7.5
	0.3269	-7.5	0.3269	-7.46667	0.3272	-7.45	0.3272	-7.5	0.3269	-7.5			0.60385	-7.53333	0.55325	-7.55	0.55325	-7.55	0.55355	-7.55	0.55355	-7.58333			2565.57	-7.56667	388.82	-7.45
	0.32935	-7.5	0.32935	-7.46667	0.32966	-7.46667	0.32935	-7.48333	0.32935	-7.55			0.60723	-7.56667	0.55693	-7.55	0.55693	-7.55	0.55693	-7.56667	0.55662	-7.56667			2575.57	-7.55	389.82	-7.5
	0.33211	-7.48333	0.33119	-7.5	0.3315	-7.48333	0.33119	-7.5	0.3318	-7.56667			0.6106	-7.55	0.55999	-7.58333	0.5603	-7.55	0.5603	-7.56667	0.55999	-7.56667			2585.57	-7.53333	390.82	-7.48333
	0.33395	-7.5	0.33364	-7.46667	0.33364	-7.46667	0.33364	-7.5	0.33395	-7.55			0.61428	-7.55	0.56306	-7.55	0.56275	-7.55	0.56275	-7.6	0.56306	-7.55			2595.57	-7.53333	391.82	-7.5
	0.3361	-7.5	0.33579	-7.5	0.3361	-7.46667	0.3361	-7.5	0.33579	-7.53333			0.61796	-7.5	0.56613	-7.53333	0.56613	-7.56667	0.56613	-7.58333	0.56643	-7.51667			2605.57	-7.51667	392.82	-7.51667
	0.33855	-7.5	0.33824	-7.48333	0.33824	-7.46667	0.33855	-7.51667	0.33794	-7.51667			0.62072	-7.58333	0.56919	-7.58333	0.5695	-7.58333	0.56919	-7.58333	0.5695	-7.55			2615.57	-7.46667	393.82	-7.5
	0.34101	-7.51667	0.3407	-7.48333	0.34039	-7.46667	0.34039	-7.5	0.3407	-7.53333			0.6244	-7.51667	0.57257	-7.58333	0.57196	-7.6	0.57288	-7.55	0.57257	-7.56667			2625.57	-7.48333	394.82	-7.5
	0.34285	-7.51667	0.34285	-7.46667	0.34254	-7.46667	0.34285	-7.48333	0.34285	-7.51667			0.62778	-7.51667	0.57564	-7.58333	0.57564	-7.58333	0.57533	-7.55	0.57564	-7.58333			2635.57	-7.43333	395.82	-7.51667
	0.34499	-7.5	0.34469	-7.48333	0.3453	-7.45	0.3453	-7.46667	0.34561	-7.55			0.63054	-7.55	0.5787	-7.55	0.5787	-7.55	0.5784	-7.55	0.57901	-7.56667			2645.57	-7.48333	396.82	-7.48333
	0.34683	-7.51667	0.34683	-7.48333	0.34714	-7.5	0.34745	-7.45	0.34714	-7.51667			0.63391	-7.55	0.58146	-7.56667	0.58177	-7.56667	0.58177	-7.56667	0.58177	-7.56667			2655.57	-7.48333	397.82	-7.51667
	0.34898	-7.5	0.34929	-7.46667	0.34929	-7.5	0.34929	-7.45	0.34959	-7.51667			0.63759	-7.51667	0.58514	-7.56667	0.58484	-7.56667	0.58484	-7.58333	0.58484	-7.58333			2665.57	-7.48333	398.82	-7.48333
	0.35174	-7.53333	0.35205	-7.46667	0.35205	-7.46667	0.35205	-7.46667	0.35174	-7.53333			0.64096	-7.53333	0.5879	-7.53333	0.5879	-7.51667	0.58821	-7.58333	0.58821	-7.58333			2675.57	-7.4	399.82	-7.5
	0.35358	-7.51667	0.3545	-7.45	0.35419	-7.5	0.35419	-7.48333	0.35389	-7.51667			0.64434	-7.51667	0.59128	-7.53333	0.59097	-7.51667	0.59097	-7.6	0.59128	-7.58333			2685.57	-7.41667	400.82	-7.53333
	0.35603	-7.5	0.35634	-7.45	0.35634	-7.46667	0.35634	-7.48333	0.35634	-7.51667			0.6474	-7.53333	0.59434	-7.55	0.59434	-7.53333	0.59404	-7.6	0.59434	-7.55			2695.57	-7.4	401.82	-7.5
	0.35849	-7.5	0.35818	-7.46667	0.35849	-7.46667	0.35879	-7.51667	0.35879	-7.55			0.65078	-7.53333	0.59803	-7.58333	0.59741	-7.58333	0.59741	-7.58333	0.59772	-7.53333			2705.57	-7.43333	402.82	-7.46667
	0.36063	-7.5	0.36063	-7.46667	0.36063	-7.45	0.36094	-7.48333	0.36063	-7.51667			0.65446	-7.51667	0.60017	-7.58333	0.60079	-7.58333	0.60048	-7.58333	0.60079	-7.56667			2715.57	-7.36667	403.82	-7.48333
	0.36309	-7.48333	0.3637	-7.46667	0.36247	-7.46667	0.36278	-7.48333	0.36339	-7.51667			0.65814	-7.56667	0.60385	-7.55	0.60416	-7.55	0.60355	-7.55	0.60385	-7.55			2725.57	-7.33333	404.82	-7.5
	0.36554	-7.51667	0.36523	-7.5	0.36493	-7.46667	0.36554	-7.48333	0.36523	-7.55			0.6609	-7.55	0.60723	-7.56667	0.60692	-7.58333	0.60723	-7.55	0.60692	-7.55			2735.57	-7.33333	405.82	-7.5
	0.36769	-7.5	0.36738	-7.48333	0.36769	-7.45	0.36769	-7.48333	0.36769	-7.55			0.66427	-7.51667	0.6106	-7.58333	0.60999	-7.56667	0.60999	-7.53333	0.61029	-7.55			2745.57	-7.3	406.82	-7.46667
	0.36953	-7.5	0.36953	-7.51667	0.36953	-7.48333	0.36953	-7.5	0.36984	-7.55			0.66826	-7.55	0.61336	-7.53333	0.61336	-7.55	0.61336	-7.53333	0.61367	-7.55			2755.57	-7.28333	407.82	-7.46667
	0.37229	-7.46667	0.37198	-7.46667	0.37229	-7.45	0.3726	-7.48333	0.37229	-7.51667			0.67071	-7.51667	0.61643	-7.51667	0.61643	-7.55	0.61643	-7.55	0.61643	-7.55			2765.57	-7.31667	408.82	-7.5
	0.37413	-7.46667	0.37382	-7.46667	0.37413	-7.48333	0.37444	-7.5	0.37413	-7.51667			0.67409	-7.5	0.62011	-7.51667	0.61949	-7.56667	0.6198	-7.58333	0.62011	-7.58333			2775.57	-7.21667	409.82	-7.5
	0.37597	-7.5	0.37658	-7.43333	0.37689	-7.48333	0.37658	-7.46667	0.37628	-7.51667			0.67777	-7.55	0.62287	-7.55	0.62287	-7.55	0.62256	-7.6	0.62317	-7.55			2785.57	-7.26667	410.82	-7.48333
	0.37873	-7.5	0.37842	-7.45	0.37842	-7.46667	0.37873	-7.46667	0.37842	-7.53333			0.68114	-7.55	0.62624	-7.55	0.62624	-7.55	0.62594	-7.58333	0.62563	-7.58333			2795.57	-7.23333	411.82	-7.46667
	0.38149	-7.5	0.38118	-7.45	0.38088	-7.46667	0.38118	-7.46667	0.38118	-7.51667			0.68482	-7.5	0.629	-7.55	0.62931	-7.6	0.62931	-7.58333	0.62962	-7.6			2805.57	-7.23333	412.82	-7.45
	0.38302	-7.51667	0.38272	-7.45	0.38333	-7.48333	0.38272	-7.45	0.38272	-7.51667			0.68728	-7.58333	0.63238	-7.56667	0.63207	-7.58333	0.63207	-7.6	0.63207	-7.6			2815.57	-7.25	413.82	-7.48333
	0.38517	-7.5	0.38517	-7.46667	0.38548	-7.46667	0.38548	-7.46667	0.38548	-7.51667			0.69096	-7.53333	0.63544	-7.56667	0.63544	-7.56667	0.63544	-7.55	0.63544	-7.58333			2825.57	-7.21667	414.82	-7.46667
	0.38732	-7.5	0.38762	-7.46667	0.38824	-7.46667	0.38793	-7.46667	0.38732	-7.53333			0.69402	-7.51667	0.63882	-7.53333	0.63851	-7.55	0.63851	-7.53333	0.63851	-7.56667			2835.57	-7.21667	415.82	-7.48333
	0.39008	-7.51667	0.38977	-7.5	0.39008	-7.48333	0.39038	-7.46667	0.38977	-7.55			0.69801	-7.55	0.64188	-7.53333	0.64188	-7.55	0.64158	-7.53333	0.64188	-7.55			2845.57	-7.18333	416.82	-7.48333
	0.39192	-7.51667	0.39223	-7.48333	0.39223	-7.46667	0.39223	-7.5	0.39192	-7.51667			0.70077	-7.55	0.64526	-7.53333	0.64495	-7.55	0.64464	-7.55	0.64464	-7.51667			2855.57	-7.11667	417.82	-7.48333
	0.39437	-7.5	0.39437	-7.48333	0.39468	-7.46667	0.39407	-7.5	0.39437	-7.51667			0.70445	-7.51667	0.64802	-7.55	0.64771	-7.55	0.64771	-7.55	0.64802	-7.53333			2865.57	-7.11667	418.82	-7.46667
	0.39683	-7.5	0.39652	-7.51667	0.39683	-7.46667	0.39683	-7.48333	0.39652	-7.55			0.70752	-7.53333	0.65109	-7.55	0.65109	-7.56667	0.65109	-7.58333	0.65139	-7.55			2875.57	-7.15	419.82	-7.48333
	0.39836	-7.48333	0.39928	-7.5	0.39867	-7.46667	0.39867	-7.5	0.39897	-7.51667			0.7112	-7.51667	0.65415	-7.55	0.65446	-7.58333	0.65446	-7.58333	0.65446	-7.51667			2885.57	-7.08333	420.82	-7.48333
	0.40081	-7.46667	0.40112	-7.5	0.40081	-7.46667	0.40173	-7.48333	0.40143	-7.56667			0.71488	-7.53333	0.65753	-7.55	0.65722	-7.55	0.65753	-7.58333	0.65753	-7.53333			2895.57	-7.06667	421.82	-7.46667
	0.40327	-7.48333	0.40327	-7.5	0.40296	-7.45	0.40327	-7.48333	0.40357	-7.55			0.71795	-7.53333	0.6609	-7.55	0.66059	-7.55	0.6609	-7.58333	0.6609	-7.55			2905.57	-7.03333	422.82	-7.48333
	0.40511	-7.46667	0.40572	-7.45	0.40511	-7.46667	0.40572	-7.46667	0.40572	-7.55			0.72163	-7.5	0.66366	-7.55	0.66335	-7.55	0.66397	-7.55	0.66366	-7.55			2915.57	-7.05	423.82	-7.45
	0.40787	-7.5	0.40787	-7.46667	0.40787	-7.45	0.40787	-7.48333	0.40817	-7.55			0.72439	-7.58333	0.66673	-7.53333	0.66703	-7.55	0.66703	-7.55	0.66703	-7.55			2925.57	-7.03333	424.82	-7.45
	0.41032	-7.51667	0.41032	-7.45	0.41001	-7.46667	0.41032	-7.46667	0.41001	-7.51667			0.72776	-7.51667	0.67041	-7.51667	0.6701	-7.51667	0.66949	-7.55	0.6701	-7.58333			2935.57	-7.03333	425.82	-7.48333
	0.41247	-7.5	0.41216	-7.45	0.41277	-7.46667	0.41216	-7.46667	0.41247	-7.51667			0.73144	-7.53333	0.67317	-7.51667	0.67347	-7.51667	0.67347	-7.6	0.67347	-7.58333			2945.57	-7.01667	426.82	-7.48333
	0.41461	-7.5	0.41492	-7.46667	0.41431	-7.46667	0.41461	-7.46667	0.41431	-7.5			0.7342	-7.51667	0.67685	-7.53333	0.67624	-7.53333	0.67593	-7.55	0.67624	-7.6			2955.57	-7.03333	427.82	-7.46667
	0.41676	-7.5	0.41707	-7.45	0.41707	-7.46667	0.41676	-7.46667	0.41707	-7.51667			0.73788	-7.55	0.6793	-7.53333	0.6793	-7.55	0.67961	-7.55	0.67961	-7.58333			2965.57	-6.83333	428.82	-7.48333
	0.41922	-7.53333	0.41952	-7.45	0.41922	-7.5	0.41922	-7.46667	0.41922	-7.55			0.74156	-7.55	0.68237	-7.55	0.68329	-7.55	0.68268	-7.55	0.68237	-7.55			2975.57	-6.81667	429.82	-7.5
	0.42136	-7.53333	0.42106	-7.46667	0.42136	-7.48333	0.42136	-7.45	0.42167	-7.51667			0.74463	-7.55	0.68574	-7.53333	0.68605	-7.58333	0.68574	-7.56667	0.68636	-7.55			2985.57	-6.85	430.82	-7.5
	0.42412	-7.51667	0.42351	-7.46667	0.42351	-7.5	0.42382	-7.45	0.42351	-7.55			0.74831	-7.53333	0.6885	-7.56667	0.68912	-7.56667	0.68881	-7.6	0.68881	-7.55			2995.57	-6.86667	431.82	-7.51667
	0.42566	-7.51667	0.42596	-7.45	0.42566	-7.46667	0.42596	-7.48333	0.42566	-7.55			0.75107	-7.58333	0.69188	-7.55	0.69157	-7.55	0.69188	-7.53333	0.69188	-7.51667			3005.57	-6.86667	432.82	-7.5
	0.42811	-7.51667	0.4278	-7.46667	0.42842	-7.45	0.42842	-7.51667	0.42811	-7.51667			0.75414	-7.56667	0.69494	-7.53333	0.69494	-7.56667	0.69494	-7.56667	0.69525	-7.51667			3015.57	-6.86667	433.82	-7.48333
	0.43026	-7.48333	0.43056	-7.46667	0.42995	-7.45	0.43026	-7.5	0.43056	-7.55			0.75813	-7.53333	0.69832	-7.55	0.69832	-7.53333	0.69801	-7.55	0.69862	-7.56667			3025.57	-6.85	434.82	-7.48333
	0.43271	-7.51667	0.43271	-7.51667	0.4324	-7.46667	0.4324	-7.48333	0.43271	-7.51667			0.7615	-7.55	0.70169	-7.51667	0.70139	-7.53333	0.70139	-7.55	0.70169	-7.58333			3035.57	-6.83333	435.82	-7.46667
	0.43486	-7.48333	0.43486	-7.48333	0.43486	-7.46667	0.43486	-7.51667	0.43486	-7.51667			0.76457	-7.53333	0.70445	-7.56667	0.70445	-7.53333	0.70476	-7.55	0.70476	-7.58333			3045.57	-6.81667	436.82	-7.46667
	0.437	-7.5	0.43731	-7.5	0.4367	-7.45	0.43731	-7.5	0.437	-7.55			0.76794	-7.51667	0.70783	-7.56667	0.70752	-7.53333	0.70783	-7.55	0.70721	-7.55			3055.57	-6.81667	437.82	-7.48333
	0.43915	-7.5	0.43946	-7.5	0.43946	-7.46667	0.43915	-7.48333	0.43946	-7.55			0.77162	-7.53333	0.71059	-7.55	0.7112	-7.55	0.71089	-7.55	0.71059	-7.55			3065.57	-6.83333	438.82	-7.5
	0.4416	-7.5	0.44191	-7.45	0.4416	-7.46667	0.4416	-7.5	0.4413	-7.56667			0.77499	-7.5	0.71427	-7.55	0.71396	-7.56667	0.71396	-7.56667	0.71457	-7.55			3075.57	-6.78333	439.82	-7.53333
	0.44375	-7.5	0.44406	-7.46667	0.44375	-7.46667	0.44406	-7.46667	0.44375	-7.53333			0.77806	-7.55	0.71703	-7.55	0.71733	-7.56667	0.71733	-7.56667	0.71764	-7.51667			3085.57	-6.8	440.82	-7.5
	0.44621	-7.5	0.44621	-7.46667	0.44651	-7.46667	0.44621	-7.5	0.4459	-7.53333			0.78144	-7.53333	0.72009	-7.51667	0.72009	-7.6	0.7204	-7.58333	0.7204	-7.51667			3095.57	-6.8	441.82	-7.51667
	0.44866	-7.5	0.44866	-7.45	0.44835	-7.5	0.44835	-7.46667	0.44805	-7.55			0.78512	-7.53333	0.72347	-7.51667	0.72377	-7.55	0.72347	-7.6	0.72316	-7.55			3105.57	-6.7	442.82	-7.5
	0.4505	-7.5	0.45019	-7.43333	0.45081	-7.5	0.45081	-7.46667	0.4505	-7.51667			0.78849	-7.55	0.72653	-7.5	0.72653	-7.55	0.72653	-7.56667	0.72684	-7.55			3115.57	-6.71667	443.82	-7.5
	0.45295	-7.53333	0.45203	-7.45	0.45265	-7.5	0.45326	-7.48333	0.45265	-7.5			0.79156	-7.55	0.72991	-7.51667	0.72991	-7.53333	0.7296	-7.55	0.72991	-7.55			3125.57	-6.66667	444.82	-7.5
	0.45541	-7.51667	0.45541	-7.46667	0.4551	-7.48333	0.45541	-7.48333	0.45571	-7.53333			0.79493	-7.5	0.73328	-7.55	0.73298	-7.55	0.73298	-7.51667	0.73298	-7.55			3135.57	-6.71667	445.82	-7.51667
	0.45755	-7.55	0.45755	-7.48333	0.45725	-7.46667	0.45694	-7.46667	0.45755	-7.51667			0.7983	-7.55	0.73604	-7.56667	0.73604	-7.53333	0.73604	-7.55	0.73635	-7.55			3145.57	-6.73333	446.82	-7.51667
	0.45939	-7.51667	0.45939	-7.46667	0.45939	-7.5	0.46001	-7.46667	0.4597	-7.51667			0.80168	-7.55	0.73911	-7.53333	0.73911	-7.55	0.73911	-7.53333	0.73911	-7.53333			3155.57	-6.66667	447.82	-7.48333
	0.46185	-7.48333	0.46185	-7.48333	0.46215	-7.48333	0.46215	-7.48333	0.46185	-7.53333			0.80475	-7.5	0.74248	-7.55	0.74279	-7.55	0.74218	-7.53333	0.74218	-7.53333			3165.57	-6.63333	448.82	-7.53333
	0.46399	-7.51667	0.46399	-7.45	0.4643	-7.45	0.4643	-7.51667	0.46399	-7.53333			0.80843	-7.55	0.74555	-7.56667	0.74586	-7.55	0.74555	-7.56667	0.74555	-7.51667			3175.57	-6.61667	449.82	-7.53333
	0.46645	-7.51667	0.46614	-7.5	0.46645	-7.48333	0.46553	-7.48333	0.46675	-7.53333			0.81088	-7.53333	0.74892	-7.53333	0.74892	-7.58333	0.74892	-7.6	0.74892	-7.53333			3185.57	-6.6	450.82	-7.5
	0.4689	-7.51667	0.46829	-7.48333	0.46859	-7.45	0.46859	-7.51667	0.4689	-7.55			0.81487	-7.53333	0.75199	-7.51667	0.75199	-7.56667	0.75168	-7.58333	0.75168	-7.55			3195.57	-6.56667	451.82	-7.5
	0.47105	-7.51667	0.47105	-7.5	0.47074	-7.45	0.47105	-7.46667	0.47136	-7.58333			0.81855	-7.55	0.75506	-7.51667	0.75506	-7.56667	0.75475	-7.58333	0.75475	-7.56667			3205.57	-6.55	452.82	-7.5
	0.4735	-7.48333	0.4732	-7.46667	0.47289	-7.46667	0.4732	-7.46667	0.4732	-7.55			0.82192	-7.5	0.75813	-7.56667	0.75782	-7.55	0.75813	-7.58333	0.75813	-7.56667			3215.57	-6.46667	453.82	-7.48333
	0.47565	-7.5	0.47565	-7.46667	0.47565	-7.48333	0.47534	-7.48333	0.47534	-7.55			0.82499	-7.55	0.7615	-7.55	0.76119	-7.55	0.7615	-7.55	0.7615	-7.58333			3225.57	-6.45	454.82	-7.46667
	0.47749	-7.51667	0.47749	-7.5	0.47749	-7.46667	0.4781	-7.48333	0.4778	-7.55			0.82805	-7.55	0.76426	-7.58333	0.76457	-7.55	0.76426	-7.53333	0.76457	-7.55			3235.57	-6.46667	455.82	-7.48333
	0.47994	-7.51667	0.47994	-7.46667	0.47964	-7.46667	0.48025	-7.46667	0.48025	-7.55			0.83143	-7.5	0.76825	-7.55	0.76794	-7.55	0.76733	-7.53333	0.76763	-7.55			3245.57	-6.5	456.82	-7.48333
	0.48209	-7.51667	0.48178	-7.46667	0.4824	-7.48333	0.4824	-7.48333	0.4824	-7.53333			0.83542	-7.55	0.77101	-7.56667	0.77131	-7.56667	0.77101	-7.51667	0.77101	-7.56667			3255.57	-6.48333	457.82	-7.48333
	0.48454	-7.51667	0.48454	-7.46667	0.48454	-7.46667	0.48485	-7.48333	0.48393	-7.53333			0.83818	-7.53333	0.77377	-7.55	0.77377	-7.55	0.77346	-7.55	0.77407	-7.55			3265.57	-6.53333	458.82	-7.5
	0.487	-7.51667	0.487	-7.46667	0.48638	-7.46667	0.48608	-7.51667	0.48638	-7.53333			0.84186	-7.51667	0.77714	-7.55	0.77714	-7.58333	0.77683	-7.55	0.77714	-7.55			3275.57	-6.48333	459.82	-7.5
	0.48884	-7.51667	0.48884	-7.43333	0.48884	-7.5	0.48853	-7.51667	0.48884	-7.51667			0.84523	-7.55	0.78052	-7.51667	0.7799	-7.55	0.78021	-7.58333	0.78021	-7.51667			3285.57	-6.43333	460.82	-7.48333
	0.4916	-7.5	0.49129	-7.45	0.49098	-7.46667	0.49129	-7.5	0.49129	-7.53333			0.8483	-7.51667	0.78358	-7.56667	0.78328	-7.53333	0.78297	-7.56667	0.78328	-7.51667			3295.57	-6.48333	461.82	-7.48333
	0.49313	-7.51667	0.49313	-7.46667	0.49374	-7.46667	0.49282	-7.51667	0.49313	-7.51667			0.85198	-7.53333	0.78665	-7.55	0.78604	-7.55	0.78696	-7.55	0.78604	-7.53333			3305.57	-6.45	462.82	-7.48333
	0.4962	-7.51667	0.49589	-7.45	0.49559	-7.45	0.49528	-7.46667	0.49559	-7.55			0.85474	-7.51667	0.78941	-7.55	0.78941	-7.53333	0.78941	-7.58333	0.78972	-7.53333			3315.57	-6.41667	463.82	-7.46667
	0.49804	-7.48333	0.49804	-7.46667	0.49804	-7.46667	0.49804	-7.46667	0.49773	-7.56667			0.85811	-7.58333	0.79248	-7.55	0.79278	-7.51667	0.79278	-7.55	0.79248	-7.55			3325.57	-6.41667	464.82	-7.48333
	0.49988	-7.48333	0.50019	-7.5	0.50019	-7.46667	0.50019	-7.46667	0.50049	-7.55			0.86179	-7.55	0.79616	-7.55	0.79585	-7.55	0.79616	-7.51667	0.79554	-7.55			3335.57	-6.41667	465.82	-7.48333
	0.50233	-7.48333	0.50203	-7.5	0.50233	-7.45	0.50233	-7.46667	0.50203	-7.56667			0.86517	-7.55	0.79892	-7.53333	0.79861	-7.56667	0.79922	-7.55	0.79922	-7.55			3345.57	-7.21667	466.82	-7.46667
	0.50509	-7.5	0.50509	-7.5	0.50479	-7.45	0.50479	-7.46667	0.50479	-7.55			0.86885	-7.53333	0.80229	-7.55	0.80229	-7.55	0.80229	-7.55	0.80229	-7.55			3355.57	-7.25	467.82	-7.48333
	0.50693	-7.53333	0.50663	-7.46667	0.50663	-7.46667	0.50693	-7.45	0.50663	-7.55			0.87222	-7.56667	0.80505	-7.5	0.80567	-7.58333	0.80505	-7.51667	0.80505	-7.55			3365.57	-7.25	468.82	-7.48333
	0.50908	-7.51667	0.50908	-7.45	0.50939	-7.45	0.50908	-7.46667	0.50908	-7.53333			0.87529	-7.55	0.80873	-7.51667	0.80873	-7.55	0.80843	-7.55	0.80873	-7.55			3375.57	-7.2	469.82	-7.46667
	0.51123	-7.51667	0.51153	-7.45	0.51123	-7.46667	0.51123	-7.46667	0.51123	-7.53333			0.87866	-7.55	0.81149	-7.53333	0.81149	-7.53333	0.8118	-7.55	0.8118	-7.51667			3385.57	-7.2	470.82	-7.48333
	0.51337	-7.51667	0.51337	-7.45	0.51368	-7.46667	0.51337	-7.48333	0.51399	-7.55			0.88204	-7.53333	0.81487	-7.5	0.81487	-7.51667	0.81487	-7.55	0.81456	-7.55			3395.57	-7.18333	471.82	-7.5
	0.51613	-7.51667	0.51583	-7.46667	0.51583	-7.48333	0.51583	-7.5	0.51613	-7.51667			0.88541	-7.53333	0.81793	-7.51667	0.81793	-7.51667	0.81793	-7.58333	0.81824	-7.51667			3405.57	-7.15	472.82	-7.53333
	0.51797	-7.53333	0.51828	-7.43333	0.51797	-7.46667	0.51797	-7.48333	0.51828	-7.51667			0.88848	-7.55	0.82069	-7.55	0.821	-7.51667	0.821	-7.6	0.82131	-7.51667			3415.57	-7.18333	473.82	-7.51667
	0.52074	-7.5	0.52012	-7.46667	0.52043	-7.46667	0.52074	-7.48333	0.52043	-7.51667			0.89185	-7.51667	0.82407	-7.56667	0.82407	-7.53333	0.82407	-7.55	0.82437	-7.55			3425.57	-7.13333	474.82	-7.5
	0.52258	-7.51667	0.52288	-7.46667	0.52258	-7.5	0.52258	-7.48333	0.52258	-7.53333			0.89492	-7.53333	0.82744	-7.56667	0.82744	-7.51667	0.82744	-7.56667	0.82744	-7.55			3435.57	-7.11667	475.82	-7.5
	0.52472	-7.5	0.52472	-7.45	0.52472	-7.46667	0.52503	-7.5	0.52472	-7.55			0.8989	-7.56667	0.83082	-7.55	0.83082	-7.55	0.8302	-7.55	0.83082	-7.55			3445.57	-7.1	476.82	-7.5
	0.52718	-7.46667	0.52687	-7.46667	0.52687	-7.46667	0.52718	-7.5	0.52687	-7.55			0.90197	-7.51667	0.83388	-7.55	0.83358	-7.58333	0.83388	-7.53333	0.83358	-7.55			3455.57	-7.06667	477.82	-7.48333
	0.52932	-7.46667	0.52963	-7.46667	0.52932	-7.45	0.52932	-7.48333	0.52902	-7.55			0.90565	-7.55	0.83695	-7.55	0.83726	-7.55	0.83634	-7.51667	0.83664	-7.55			3465.57	-7.13333	478.82	-7.48333
	0.53178	-7.48333	0.53147	-7.5	0.53208	-7.46667	0.53178	-7.46667	0.53178	-7.56667			0.90903	-7.55	0.84032	-7.51667	0.84002	-7.55	0.84002	-7.51667	0.84002	-7.53333			3475.57	-7.13333	479.82	-7.5
	0.53362	-7.5	0.53392	-7.46667	0.53392	-7.45	0.53392	-7.43333	0.53392	-7.55			0.91209	-7.53333	0.84278	-7.51667	0.84308	-7.55	0.84308	-7.53333	0.84339	-7.55			3485.57	-7.1	480.82	-7.46667
	0.53607	-7.51667	0.53607	-7.46667	0.53607	-7.45	0.53576	-7.48333	0.53607	-7.56667			0.91516	-7.53333	0.84676	-7.51667	0.84615	-7.55	0.84615	-7.55	0.84646	-7.51667			3495.57	-6.96667	481.82	-7.48333
	0.53822	-7.5	0.53852	-7.48333	0.53852	-7.45	0.53852	-7.46667	0.53822	-7.6			0.91884	-7.55	0.84922	-7.51667	0.84952	-7.51667	0.84922	-7.58333	0.84952	-7.53333			3505.57	-6.85	482.82	-7.45
	0.54006	-7.53333	0.54036	-7.5	0.54067	-7.46667	0.54098	-7.45	0.54098	-7.55			0.92191	-7.55	0.85259	-7.55	0.8529	-7.51667	0.85259	-7.58333	0.85228	-7.56667			3515.57	-6.86667	483.82	-7.46667
	0.54312	-7.53333	0.54312	-7.48333	0.54282	-7.46667	0.54312	-7.45	0.54251	-7.55			0.92528	-7.51667	0.85566	-7.55	0.85597	-7.53333	0.85597	-7.56667	0.85566	-7.53333			3525.57	-6.9	484.82	-7.48333
	0.54527	-7.51667	0.54496	-7.46667	0.54496	-7.48333	0.54496	-7.46667	0.54527	-7.58333			0.92835	-7.55	0.85873	-7.53333	0.85873	-7.51667	0.85934	-7.51667	0.85811	-7.51667			3535.57	-6.88333	485.82	-7.5
	0.54711	-7.56667	0.54742	-7.45	0.54773	-7.45	0.54711	-7.46667	0.54773	-7.55			0.93203	-7.53333	0.8621	-7.53333	0.86179	-7.53333	0.86179	-7.53333	0.8621	-7.53333			3545.57	-6.88333	486.82	-7.53333
	0.54957	-7.55	0.54957	-7.45	0.55018	-7.48333	0.54957	-7.46667	0.54987	-7.55			0.93571	-7.51667	0.86486	-7.55	0.86517	-7.55	0.86517	-7.53333	0.86547	-7.55			3555.57	-6.85	487.82	-7.53333
	0.55202	-7.55	0.55202	-7.46667	0.55171	-7.5	0.55233	-7.5	0.55141	-7.53333			0.93878	-7.55	0.86823	-7.51667	0.86854	-7.55	0.86823	-7.53333	0.86854	-7.55			3565.57	-6.86667	488.82	-7.55
	0.55386	-7.53333	0.55386	-7.46667	0.55417	-7.5	0.55447	-7.5	0.55417	-7.51667			0.94215	-7.53333	0.8713	-7.5	0.87161	-7.53333	0.87161	-7.53333	0.87161	-7.55			3575.57	-6.85	489.82	-7.51667
	0.55631	-7.51667	0.55631	-7.45	0.55631	-7.5	0.55631	-7.51667	0.55631	-7.55			0.94552	-7.53333	0.87529	-7.51667	0.87498	-7.55	0.87467	-7.51667	0.87498	-7.55			3585.57	-6.9	490.82	-7.5
	0.55877	-7.5	0.55846	-7.45	0.55877	-7.48333	0.55846	-7.5	0.55877	-7.53333			0.94951	-7.55	0.87774	-7.51667	0.87774	-7.51667	0.87805	-7.55	0.87743	-7.55			3595.57	-6.83333	491.82	-7.51667
	0.56091	-7.51667	0.56061	-7.45	0.56122	-7.48333	0.56091	-7.46667	0.56122	-7.51667			0.95258	-7.53333	0.88142	-7.55	0.88111	-7.51667	0.88111	-7.55	0.88081	-7.51667			3605.57	-6.83333	492.82	-7.46667
	0.56306	-7.55	0.56275	-7.46667	0.56337	-7.48333	0.56337	-7.48333	0.56337	-7.55			0.95595	-7.53333	0.88418	-7.55	0.88418	-7.51667	0.88449	-7.55	0.88418	-7.55			3615.57	-6.8	493.82	-7.48333
	0.56521	-7.51667	0.56521	-7.48333	0.56551	-7.5	0.56551	-7.46667	0.56521	-7.53333			0.95902	-7.53333	0.88725	-7.55	0.88725	-7.53333	0.88756	-7.53333	0.88725	-7.55			3625.57	-6.76667	494.82	-7.48333
	0.56735	-7.51667	0.56705	-7.5	0.56735	-7.45	0.56735	-7.46667	0.56766	-7.55			0.96239	-7.55	0.89032	-7.53333	0.89032	-7.51667	0.89001	-7.51667	0.89062	-7.51667			3635.57	-6.8	495.82	-7.48333
	0.56981	-7.51667	0.5695	-7.46667	0.56981	-7.45	0.57011	-7.46667	0.5695	-7.55			0.96546	-7.51667	0.89338	-7.53333	0.89369	-7.55	0.894	-7.51667	0.894	-7.55			3645.57	-6.81667	496.82	-7.46667
	0.57196	-7.55	0.57226	-7.46667	0.57226	-7.46667	0.57226	-7.46667	0.57226	-7.55			0.96914	-7.55	0.89706	-7.53333	0.89645	-7.55	0.89676	-7.51667	0.89645	-7.55			3655.57	-6.81667	497.82	-7.5
	0.5738	-7.51667	0.5741	-7.46667	0.5738	-7.48333	0.57472	-7.48333	0.5741	-7.55			0.97251	-7.55	0.89982	-7.5	0.89982	-7.53333	0.89982	-7.51667	0.89982	-7.55			3665.57	-6.83333	498.82	-7.5
	0.57686	-7.53333	0.57656	-7.46667	0.57625	-7.45	0.57686	-7.48333	0.57656	-7.51667			0.97589	-7.51667	0.9032	-7.51667	0.90258	-7.53333	0.90289	-7.5	0.90258	-7.55			3675.57	-6.81667	499.82	-7.5
	0.5787	-7.53333	0.57901	-7.43333	0.57901	-7.46667	0.5787	-7.5	0.57901	-7.53333			0.97895	-7.53333	0.90657	-7.53333	0.90596	-7.53333	0.90596	-7.53333	0.90626	-7.53333			3685.57	-6.8	500.82	-7.48333
	0.58085	-7.51667	0.58116	-7.43333	0.58116	-7.46667	0.58116	-7.48333	0.58116	-7.51667			0.98233	-7.51667	0.90964	-7.55	0.90903	-7.51667	0.90903	-7.5	0.90933	-7.53333			3695.57	-6.76667	501.82	-7.5
	0.5833	-7.51667	0.5833	-7.48333	0.583	-7.45	0.5833	-7.46667	0.5833	-7.53333			0.9857	-7.53333	0.91271	-7.55	0.9124	-7.51667	0.91209	-7.53333	0.9124	-7.55			3705.57	-6.75	502.82	-7.53333
	0.58545	-7.53333	0.58576	-7.46667	0.58545	-7.45	0.58576	-7.46667	0.58545	-7.55			0.98877	-7.53333	0.91547	-7.55	0.91577	-7.51667	0.91547	-7.55	0.91577	-7.51667			3715.57	-6.6	503.82	-7.51667
	0.5876	-7.53333	0.58821	-7.45	0.5879	-7.5	0.58821	-7.46667	0.5876	-7.53333			0.99276	-7.53333	0.91884	-7.55	0.91945	-7.55	0.91915	-7.53333	0.91853	-7.51667			3725.57	-6.61667	504.82	-7.53333
	0.59005	-7.53333	0.59005	-7.45	0.59005	-7.45	0.59005	-7.5	0.59005	-7.51667			0.99582	-7.55	0.92191	-7.53333	0.92221	-7.55	0.92191	-7.56667	0.92221	-7.51667			3735.57	-6.61667	505.82	-7.5
	0.5922	-7.53333	0.5925	-7.46667	0.59281	-7.5	0.5922	-7.48333	0.59189	-7.55			0.9992	-7.53333	0.92467	-7.51667	0.92528	-7.55	0.92467	-7.55	0.92497	-7.5			3745.57	-6.61667	506.82	-7.48333
	0.59434	-7.5	0.59496	-7.51667	0.59496	-7.46667	0.59465	-7.45	0.59465	-7.51667			1.00196	-7.55	0.92804	-7.51667	0.92835	-7.53333	0.92865	-7.51667	0.92835	-7.5			3755.57	-6.65	507.82	-7.48333
	0.5968	-7.55	0.59649	-7.5	0.5968	-7.46667	0.5968	-7.46667	0.5971	-7.53333			1.00533	-7.55	0.93111	-7.5	0.93141	-7.51667	0.93141	-7.53333	0.93141	-7.53333			3765.57	-6.66667	508.82	-7.51667
	0.59925	-7.55	0.59895	-7.5	0.59895	-7.46667	0.59864	-7.46667	0.59956	-7.55			1.00901	-7.51667	0.93479	-7.5	0.93448	-7.51667	0.93448	-7.51667	0.93448	-7.53333			3775.57	-6.65	509.82	-7.51667
	0.60109	-7.53333	0.6014	-7.48333	0.6014	-7.45	0.60109	-7.46667	0.60171	-7.55			1.01269	-7.51667	0.93755	-7.51667	0.93786	-7.51667	0.93724	-7.51667	0.93724	-7.55			3785.57	-6.66667	510.82	-7.48333
	0.60385	-7.51667	0.60355	-7.45	0.60355	-7.48333	0.60355	-7.45	0.60355	-7.55			1.01576	-7.55	0.94092	-7.51667	0.94062	-7.5	0.94062	-7.51667	0.94092	-7.58333			3795.57	-6.66667	511.82	-7.48333
	0.60569	-7.55	0.606	-7.48333	0.60631	-7.45	0.60569	-7.46667	0.606	-7.55			1.01944	-7.51667	0.94368	-7.51667	0.9446	-7.5	0.94368	-7.51667	0.94399	-7.53333			3805.57	-6.6	512.82	-7.48333
	0.60815	-7.51667	0.60815	-7.46667	0.60784	-7.45	0.60815	-7.5	0.60845	-7.51667			1.02281	-7.51667	0.94706	-7.55	0.94706	-7.5	0.94706	-7.55	0.94706	-7.51667			3815.57	-6.56667	513.82	-7.5
	0.60999	-7.48333	0.60999	-7.41667	0.61029	-7.46667	0.6106	-7.46667	0.6106	-7.51667			1.02588	-7.55	0.94982	-7.55	0.95074	-7.51667	0.95074	-7.53333	0.95012	-7.51667			3825.57	-6.6	514.82	-7.5
	0.61244	-7.51667	0.61275	-7.43333	0.61305	-7.45	0.61275	-7.46667	0.61275	-7.53333			1.02895	-7.53333	0.95319	-7.53333	0.95319	-7.53333	0.9535	-7.53333	0.9538	-7.51667			3835.57	-6.6	515.82	-7.46667
	0.61489	-7.51667	0.61459	-7.46667	0.61489	-7.45	0.6152	-7.51667	0.6152	-7.51667			1.03263	-7.53333	0.95687	-7.51667	0.95656	-7.51667	0.95687	-7.53333	0.95718	-7.51667			3845.57	-6.56667	516.82	-7.46667
	0.61735	-7.51667	0.61735	-7.45	0.61673	-7.45	0.61673	-7.51667	0.61735	-7.51667			1.03569	-7.55	0.95933	-7.51667	0.95933	-7.55	0.95994	-7.51667	0.95994	-7.51667			3855.57	-6.58333	517.82	-7.46667
	0.61949	-7.51667	0.61919	-7.45	0.61949	-7.45	0.61949	-7.5	0.61949	-7.51667			1.03907	-7.51667	0.9627	-7.5	0.9627	-7.55	0.9627	-7.51667	0.96301	-7.51667			3865.57	-6.65	518.82	-7.48333
	0.62195	-7.5	0.62225	-7.46667	0.62164	-7.46667	0.62164	-7.5	0.62164	-7.53333			1.04244	-7.55	0.96638	-7.5	0.96607	-7.53333	0.96577	-7.5	0.96607	-7.51667			3875.57	-6.63333	519.82	-7.46667
	0.62348	-7.53333	0.62348	-7.45	0.6241	-7.5	0.6241	-7.5	0.6241	-7.51667			1.04582	-7.51667	0.96945	-7.5	0.96945	-7.51667	0.96945	-7.51667	0.96914	-7.53333			3885.57	-6.6	520.82	-7.48333
	0.62624	-7.55	0.62624	-7.46667	0.62624	-7.46667	0.62624	-7.46667	0.62594	-7.53333			1.04919	-7.5	0.97221	-7.55	0.97221	-7.5	0.97251	-7.53333	0.97221	-7.55			3895.57	-6.65	521.82	-7.46667
	0.62839	-7.53333	0.62808	-7.5	0.6287	-7.46667	0.6287	-7.46667	0.62808	-7.55			1.05287	-7.55	0.97558	-7.53333	0.97558	-7.51667	0.97527	-7.51667	0.97589	-7.53333			3905.57	-6.58333	522.82	-7.48333
	0.63054	-7.55	0.63054	-7.48333	0.63084	-7.5	0.63115	-7.46667	0.63054	-7.56667			1.05624	-7.51667	0.97865	-7.55	0.97865	-7.48333	0.97865	-7.51667	0.97834	-7.56667			3915.57	-6.5	523.82	-7.48333
	0.63268	-7.53333	0.63299	-7.46667	0.63299	-7.46667	0.63268	-7.5	0.63299	-7.55			1.05931	-7.53333	0.98171	-7.55	0.98202	-7.5	0.98171	-7.56667	0.98171	-7.51667			3925.57	-6.48333	524.82	-7.48333
	0.63514	-7.51667	0.63544	-7.46667	0.63514	-7.48333	0.63514	-7.45	0.63514	-7.56667			1.06238	-7.53333	0.98509	-7.56667	0.98509	-7.5	0.98478	-7.53333	0.98478	-7.53333			3935.57	-6.43333	525.82	-7.46667
	0.63728	-7.53333	0.63759	-7.45	0.63698	-7.46667	0.63728	-7.45	0.63698	-7.56667			1.06606	-7.51667	0.98816	-7.55	0.98846	-7.5	0.98816	-7.53333	0.98785	-7.53333			3945.57	-6.51667	526.82	-7.46667
	0.63974	-7.55	0.63974	-7.45	0.63974	-7.5	0.63974	-7.46667	0.64004	-7.55			1.06943	-7.56667	0.99153	-7.5	0.99092	-7.51667	0.99061	-7.53333	0.99061	-7.5			3955.57	-6.51667	527.82	-7.5
	0.64188	-7.5	0.64188	-7.46667	0.64188	-7.48333	0.64158	-7.46667	0.64219	-7.55			1.07281	-7.51667	0.99368	-7.51667	0.99429	-7.55	0.99429	-7.51667	0.9946	-7.51667			3965.57	-6.48333	528.82	-7.46667
	0.64434	-7.51667	0.64403	-7.46667	0.64403	-7.46667	0.64403	-7.48333	0.64403	-7.53333			1.07587	-7.51667	0.99736	-7.5	0.99766	-7.5	0.99736	-7.51667	0.99736	-7.51667			3975.57	-6.33333	529.82	-7.5
	0.64648	-7.5	0.64618	-7.45	0.64618	-7.46667	0.64648	-7.48333	0.64679	-7.53333			1.07925	-7.55	1.00042	-7.51667	1.00012	-7.51667	1.00042	-7.5	1.00042	-7.5			3985.57	-6.33333	530.82	-7.5
	0.64863	-7.51667	0.64832	-7.45	0.64863	-7.45	0.64894	-7.5	0.64863	-7.55			1.08231	-7.51667	1.00349	-7.51667	1.00349	-7.48333	1.00349	-7.5	1.00349	-7.53333			3995.57	-6.33333	531.82	-7.5
	0.65139	-7.53333	0.65078	-7.45	0.65078	-7.43333	0.65109	-7.48333	0.65078	-7.53333			1.08599	-7.51667	1.00717	-7.51667	1.00656	-7.5	1.00717	-7.51667	1.00686	-7.55			4005.57	-6.33333	532.82	-7.48333
	0.65323	-7.53333	0.65323	-7.45	0.65293	-7.46667	0.65323	-7.5	0.65323	-7.53333			1.08968	-7.55	1.00962	-7.55	1.00962	-7.51667	1.00962	-7.53333	1.00993	-7.55			4015.57	-6.31667	533.82	-7.48333
	0.65569	-7.55	0.65538	-7.46667	0.65507	-7.45	0.65569	-7.5	0.65538	-7.53333			1.09274	-7.5	1.01331	-7.53333	1.013	-7.5	1.013	-7.55	1.01331	-7.55			4025.57	-6.4	534.82	-7.48333
	0.65722	-7.53333	0.65783	-7.5	0.65783	-7.45	0.65753	-7.51667	0.65814	-7.55			1.09612	-7.53333	1.01607	-7.53333	1.01668	-7.51667	1.01668	-7.55	1.01668	-7.55			4035.57	-6.36667	535.82	-7.51667
	0.65998	-7.51667	0.65967	-7.5	0.65998	-7.46667	0.66029	-7.46667	0.65967	-7.55			1.0998	-7.51667	1.02005	-7.5	1.01975	-7.5	1.01944	-7.51667	1.01975	-7.51667			4045.57	-6.35	536.82	-7.55
	0.66213	-7.55	0.66213	-7.5	0.66243	-7.48333	0.66213	-7.48333	0.66243	-7.53333			1.10317	-7.53333	1.0222	-7.51667	1.02251	-7.5	1.02281	-7.51667	1.02251	-7.51667			4055.57	-6.35	537.82	-7.51667
	0.66458	-7.51667	0.66427	-7.5	0.66427	-7.46667	0.66458	-7.48333	0.66427	-7.53333			1.10654	-7.51667	1.02557	-7.55	1.02557	-7.5	1.02557	-7.55	1.02557	-7.51667			4065.57	-6.36667	538.82	-7.51667
	0.66703	-7.51667	0.66642	-7.48333	0.66611	-7.45	0.66642	-7.45	0.66673	-7.51667			1.109	-7.51667	1.02895	-7.5	1.02895	-7.51667	1.02895	-7.5	1.02864	-7.5			4075.57	-6.15	539.82	-7.51667
	0.66918	-7.5	0.66887	-7.45	0.66918	-7.45	0.66918	-7.5	0.66887	-7.55			1.11268	-7.51667	1.03201	-7.51667	1.03171	-7.51667	1.03201	-7.51667	1.03171	-7.51667			4085.57	-6.06667	540.82	-7.53333
	0.67102	-7.48333	0.67133	-7.46667	0.67102	-7.46667	0.67133	-7.46667	0.67102	-7.53333			1.11605	-7.55	1.03539	-7.51667	1.03539	-7.51667	1.03539	-7.51667	1.03539	-7.5			4095.57	-6.01667	541.82	-7.5
	0.67347	-7.48333	0.67317	-7.45	0.67317	-7.46667	0.67317	-7.45	0.67347	-7.55			1.11973	-7.51667	1.03815	-7.51667	1.03815	-7.46667	1.03846	-7.53333	1.03815	-7.55			4105.57	-6.11667	542.82	-7.5
	0.67593	-7.5	0.67532	-7.45	0.67562	-7.43333	0.67593	-7.45	0.67532	-7.51667			1.12311	-7.51667	1.04122	-7.53333	1.04152	-7.48333	1.04122	-7.51667	1.04152	-7.53333			4115.57	-6.05	543.82	-7.46667
	0.67808	-7.5	0.67777	-7.46667	0.67777	-7.46667	0.67746	-7.45	0.67777	-7.55			1.12648	-7.55	1.04428	-7.53333	1.04459	-7.5	1.04428	-7.53333	1.0449	-7.55			4125.57	-6.1	544.82	-7.48333
	0.67992	-7.51667	0.68022	-7.46667	0.68022	-7.45	0.67992	-7.46667	0.67992	-7.55			1.12955	-7.51667	1.04766	-7.53333	1.04796	-7.5	1.04766	-7.53333	1.04796	-7.51667			4135.57	-6.1	545.82	-7.46667
	0.68237	-7.5	0.68237	-7.46667	0.68268	-7.45	0.68237	-7.46667	0.68206	-7.56667			1.13261	-7.55	1.05072	-7.5	1.05072	-7.5	1.05072	-7.51667	1.05103	-7.53333			4145.57	-6.1	546.82	-7.5
	0.6839	-7.51667	0.68421	-7.46667	0.68452	-7.45	0.68452	-7.46667	0.68452	-7.55			1.13629	-7.55	1.0541	-7.51667	1.05379	-7.5	1.05379	-7.51667	1.05379	-7.5			4155.57	-6.1	547.82	-7.46667
	0.68666	-7.53333	0.68697	-7.5	0.68697	-7.46667	0.68697	-7.5	0.68697	-7.55			1.13998	-7.51667	1.05716	-7.51667	1.05747	-7.55	1.05747	-7.5	1.05747	-7.5			4165.57	-6.05	548.82	-7.5
	0.68881	-7.51667	0.68881	-7.46667	0.68942	-7.48333	0.68942	-7.5	0.68881	-7.55			1.14274	-7.51667	1.05992	-7.5	1.06054	-7.53333	1.06054	-7.53333	1.06023	-7.48333			4175.57	-6.05	549.82	-7.46667
	0.69126	-7.51667	0.69157	-7.46667	0.69126	-7.46667	0.69157	-7.46667	0.69126	-7.55			1.14642	-7.55	1.06361	-7.53333	1.0633	-7.53333	1.0633	-7.5	1.0633	-7.51667			4185.57	-6.05	550.82	-7.46667
	0.6931	-7.51667	0.6931	-7.46667	0.69372	-7.5	0.6931	-7.5	0.69341	-7.51667			1.14948	-7.53333	1.06667	-7.53333	1.06667	-7.46667	1.06698	-7.51667	1.06637	-7.48333			4195.57	-6.06667	551.82	-7.46667
	0.69556	-7.51667	0.69525	-7.46667	0.69556	-7.5	0.69556	-7.5	0.69556	-7.51667			1.15286	-7.53333	1.07005	-7.51667	1.06974	-7.5	1.06943	-7.55	1.06913	-7.51667			4205.57	-6.08333	552.82	-7.5
	0.69832	-7.5	0.69801	-7.46667	0.69801	-7.45	0.69832	-7.46667	0.69832	-7.51667			1.15654	-7.55	1.07311	-7.51667	1.0725	-7.46667	1.07281	-7.51667	1.07281	-7.55			4215.57	-6	553.82	-7.5
	0.70046	-7.5	0.69985	-7.46667	0.69985	-7.46667	0.70046	-7.48333	0.70016	-7.53333			1.15991	-7.51667	1.07557	-7.5	1.07557	-7.5	1.07618	-7.5	1.07649	-7.5			4225.57	-5.95	554.82	-7.51667
	0.702	-7.5	0.70261	-7.46667	0.70231	-7.45	0.70261	-7.45	0.70261	-7.51667			1.16328	-7.55	1.07955	-7.48333	1.07955	-7.48333	1.07925	-7.48333	1.07925	-7.5			4235.57	-5.98333	555.82	-7.51667
	0.70476	-7.5	0.70537	-7.46667	0.70445	-7.45	0.70507	-7.46667	0.70476	-7.5			1.16635	-7.53333	1.08231	-7.48333	1.08231	-7.51667	1.08262	-7.5	1.08201	-7.51667			4245.57	-6	556.82	-7.5
	0.70721	-7.46667	0.70691	-7.46667	0.7066	-7.43333	0.70721	-7.46667	0.7066	-7.51667			1.16973	-7.51667	1.08507	-7.5	1.08569	-7.53333	1.08599	-7.51667	1.08569	-7.51667			4255.57	-6	557.82	-7.5
	0.70967	-7.46667	0.70967	-7.48333	0.70967	-7.46667	0.70905	-7.46667	0.70905	-7.55			1.1731	-7.53333	1.08876	-7.48333	1.08845	-7.51667	1.08876	-7.53333	1.08876	-7.46667			4265.57	-6	558.82	-7.48333
	0.71151	-7.48333	0.71181	-7.45	0.7112	-7.43333	0.71151	-7.5	0.71151	-7.55			1.17647	-7.55	1.09182	-7.46667	1.09182	-7.53333	1.09182	-7.51667	1.09182	-7.48333			4275.57	-6.03333	559.82	-7.48333
	0.71365	-7.51667	0.71396	-7.43333	0.71365	-7.45	0.71365	-7.45	0.71396	-7.51667			1.17985	-7.5	1.0955	-7.48333	1.0955	-7.51667	1.09489	-7.51667	1.09458	-7.51667			4285.57	-6	560.82	-7.46667
	0.7158	-7.51667	0.71611	-7.46667	0.7158	-7.45	0.7158	-7.46667	0.71611	-7.51667			1.18322	-7.55	1.09796	-7.5	1.09857	-7.48333	1.09826	-7.51667	1.09826	-7.51667			4295.57	-6	561.82	-7.46667
	0.71795	-7.55	0.71856	-7.45	0.71825	-7.46667	0.71825	-7.5	0.71795	-7.51667			1.18629	-7.55	1.10133	-7.5	1.10164	-7.46667	1.10102	-7.5	1.10133	-7.5			4305.57	-6.01667	562.82	-7.48333
	0.7204	-7.55	0.7204	-7.45	0.72071	-7.46667	0.72009	-7.45	0.7204	-7.51667			1.18997	-7.53333	1.1044	-7.5	1.1047	-7.48333	1.1044	-7.5	1.1044	-7.5			4315.57	-5.98333	563.82	-7.5
	0.72285	-7.51667	0.72285	-7.45	0.72316	-7.48333	0.72285	-7.48333	0.72285	-7.5			1.19304	-7.55	1.10777	-7.5	1.10777	-7.5	1.10777	-7.46667	1.10746	-7.51667			4325.57	-5.98333	564.82	-7.5
	0.725	-7.51667	0.72469	-7.45	0.725	-7.46667	0.72469	-7.5	0.725	-7.53333			1.19641	-7.51667	1.11114	-7.5	1.11053	-7.5	1.11053	-7.48333	1.11084	-7.5			4335.57	-5.96667	565.82	-7.5
	0.72684	-7.51667	0.72715	-7.48333	0.72715	-7.48333	0.72715	-7.5	0.72715	-7.48333			1.19978	-7.56667	1.1136	-7.46667	1.11391	-7.46667	1.11329	-7.5	1.11391	-7.51667			4345.57	-5.91667	566.82	-7.5
	0.7293	-7.5	0.7296	-7.46667	0.7296	-7.48333	0.7293	-7.5	0.7296	-7.51667			1.20346	-7.53333	1.11697	-7.48333	1.11697	-7.51667	1.11667	-7.5	1.11697	-7.51667			4355.57	-5.96667	567.82	-7.53333
	0.73175	-7.5	0.73206	-7.46667	0.73206	-7.46667	0.73206	-7.48333	0.73175	-7.51667			1.20684	-7.53333	1.12035	-7.5	1.12035	-7.51667	1.12004	-7.5	1.12035	-7.5			4365.57	-6.75	568.82	-7.51667
	0.7339	-7.5	0.7342	-7.5	0.73451	-7.45	0.7342	-7.5	0.73359	-7.51667			1.2099	-7.58333	1.12341	-7.48333	1.12341	-7.51667	1.12341	-7.5	1.12341	-7.46667			4375.57	-6.7	569.82	-7.51667
	0.73635	-7.48333	0.73635	-7.46667	0.73635	-7.45	0.73635	-7.48333	0.73604	-7.55			1.21358	-7.51667	1.12648	-7.48333	1.12679	-7.46667	1.12617	-7.51667	1.12648	-7.48333			4385.57	-6.7	570.82	-7.51667
	0.7385	-7.46667	0.7385	-7.46667	0.73819	-7.45	0.7385	-7.48333	0.7385	-7.53333			1.21696	-7.51667	1.12955	-7.48333	1.12985	-7.46667	1.12985	-7.51667	1.12924	-7.51667			4395.57	-6.68333	571.82	-7.51667
	0.74095	-7.5	0.74095	-7.48333	0.74064	-7.43333	0.74095	-7.48333	0.74095	-7.53333			1.22033	-7.55	1.13261	-7.5	1.13292	-7.46667	1.13261	-7.5	1.13261	-7.51667			4405.57	-6.7	572.82	-7.5
	0.7431	-7.5	0.74248	-7.46667	0.7431	-7.43333	0.74279	-7.46667	0.7431	-7.55			1.2234	-7.51667	1.13599	-7.5	1.13599	-7.5	1.13599	-7.48333	1.13629	-7.51667			4415.57	-6.65	573.82	-7.5
	0.74524	-7.51667	0.74494	-7.43333	0.74524	-7.45	0.74524	-7.45	0.74524	-7.51667			1.22677	-7.55	1.13875	-7.5	1.13906	-7.48333	1.13936	-7.46667	1.13906	-7.51667			4425.57	-6.66667	574.82	-7.53333
	0.74739	-7.51667	0.74739	-7.45	0.7477	-7.45	0.74739	-7.46667	0.7477	-7.5			1.23045	-7.58333	1.14212	-7.46667	1.14212	-7.51667	1.14212	-7.46667	1.14212	-7.51667			4435.57	-6.61667	575.82	-7.53333
	0.74954	-7.5	0.74954	-7.45	0.74984	-7.45	0.74923	-7.45	0.74954	-7.51667			1.23352	-7.5	1.14519	-7.46667	1.1458	-7.51667	1.1455	-7.48333	1.1458	-7.5			4445.57	-6.61667	576.82	-7.53333
	0.7523	-7.51667	0.75199	-7.45	0.7523	-7.46667	0.75199	-7.46667	0.75199	-7.51667			1.23628	-7.55	1.14826	-7.45	1.14856	-7.48333	1.14826	-7.45	1.14856	-7.5			4455.57	-6.61667	577.82	-7.53333
	0.75414	-7.51667	0.75445	-7.43333	0.75445	-7.48333	0.75414	-7.46667	0.75414	-7.51667			1.23996	-7.51667	1.15132	-7.45	1.15194	-7.51667	1.15163	-7.48333	1.15132	-7.5			4465.57	-6.56667	578.82	-7.53333
	0.75629	-7.51667	0.75598	-7.46667	0.75659	-7.45	0.7569	-7.48333	0.75659	-7.51667			1.24334	-7.53333	1.15531	-7.48333	1.15439	-7.5	1.1547	-7.46667	1.1547	-7.51667			4475.57	-6.55	579.82	-7.51667
	0.75874	-7.51667	0.75843	-7.46667	0.75843	-7.48333	0.75905	-7.46667	0.75843	-7.5			1.24671	-7.55	1.15776	-7.46667	1.15807	-7.5	1.15807	-7.5	1.15776	-7.51667			4485.57	-6.61667	580.82	-7.51667
	0.76089	-7.51667	0.76089	-7.45	0.76119	-7.48333	0.76119	-7.46667	0.76119	-7.5			1.25039	-7.5	1.16144	-7.48333	1.16114	-7.46667	1.16114	-7.5	1.16114	-7.5			4495.57	-6.63333	581.82	-7.51667
	0.76334	-7.51667	0.76334	-7.46667	0.76273	-7.46667	0.76334	-7.46667	0.76303	-7.48333			1.25346	-7.51667	1.1642	-7.5	1.16482	-7.5	1.1639	-7.48333	1.16451	-7.51667			4505.57	-6.65	582.82	-7.53333
	0.76549	-7.51667	0.76549	-7.5	0.76549	-7.5	0.76549	-7.48333	0.76549	-7.51667			1.25652	-7.55	1.16727	-7.51667	1.16789	-7.46667	1.16758	-7.5	1.16758	-7.51667			4515.57	-6.63333	583.82	-7.51667
	0.76763	-7.5	0.76763	-7.45	0.76763	-7.45	0.76825	-7.46667	0.76794	-7.46667			1.2602	-7.51667	1.17065	-7.5	1.17095	-7.5	1.17065	-7.46667	1.17095	-7.51667			4525.57	-6.61667	584.82	-7.51667
	0.76978	-7.51667	0.76978	-7.45	0.77009	-7.46667	0.77009	-7.5	0.77009	-7.51667			1.26358	-7.55	1.17402	-7.45	1.17402	-7.51667	1.17371	-7.45	1.17341	-7.5			4535.57	-6.58333	585.82	-7.51667
	0.77223	-7.5	0.77223	-7.46667	0.77223	-7.5	0.77254	-7.46667	0.77223	-7.51667			1.26695	-7.55	1.17617	-7.45	1.17739	-7.46667	1.17709	-7.45	1.17678	-7.48333			4545.57	-7.36667	586.82	-7.51667
	0.77407	-7.51667	0.77407	-7.41667	0.77469	-7.46667	0.77438	-7.45	0.77438	-7.51667			1.27002	-7.51667	1.17985	-7.48333	1.17985	-7.48333	1.18015	-7.45	1.18015	-7.48333			4555.57	-7.33333	587.82	-7.5
	0.77653	-7.51667	0.77683	-7.45	0.77683	-7.45	0.77653	-7.46667	0.77653	-7.53333			1.2737	-7.55	1.18322	-7.46667	1.18383	-7.45	1.18322	-7.45	1.18322	-7.45			4565.57	-7.36667	588.82	-7.51667
	0.77898	-7.5	0.77898	-7.45	0.77868	-7.45	0.77898	-7.43333	0.77898	-7.55			1.27707	-7.51667	1.18629	-7.5	1.18629	-7.46667	1.18629	-7.5	1.18629	-7.48333			4575.57	-7.28333	589.82	-7.51667
	0.78113	-7.5	0.78113	-7.48333	0.78144	-7.45	0.78113	-7.45	0.78113	-7.53333			1.27983	-7.53333	1.18966	-7.46667	1.18935	-7.5	1.18935	-7.5	1.18966	-7.5			4585.57	-7.21667	590.82	-7.5
	0.78358	-7.5	0.78328	-7.45	0.78358	-7.43333	0.78389	-7.45	0.78358	-7.5			1.28382	-7.55	1.19242	-7.5	1.19304	-7.5	1.19242	-7.51667	1.19273	-7.51667			4595.57	-7.21667	591.82	-7.48333
	0.78573	-7.5	0.78573	-7.43333	0.78542	-7.43333	0.78542	-7.45	0.78573	-7.5			1.28719	-7.51667	1.19549	-7.5	1.1961	-7.45	1.1958	-7.51667	1.1958	-7.51667			4605.57	-7.18333	592.82	-7.48333
	0.78788	-7.46667	0.78788	-7.46667	0.78818	-7.45	0.78849	-7.43333	0.78788	-7.51667			1.29057	-7.51667	1.19917	-7.5	1.19856	-7.46667	1.19886	-7.46667	1.19886	-7.51667			4615.57	-7.23333	593.82	-7.46667
	0.79002	-7.48333	0.79033	-7.46667	0.79033	-7.46667	0.79033	-7.45	0.79002	-7.5			1.29394	-7.55	1.20193	-7.46667	1.20224	-7.5	1.20193	-7.5	1.20224	-7.48333			4625.57	-7.2	594.82	-7.48333
	0.79248	-7.5	0.79248	-7.46667	0.79217	-7.43333	0.79217	-7.45	0.79186	-7.48333			1.2967	-7.51667	1.205	-7.45	1.2053	-7.5	1.20469	-7.48333	1.20592	-7.48333			4635.57	-7.23333	595.82	-7.51667
	0.79462	-7.51667	0.79524	-7.46667	0.79462	-7.45	0.79432	-7.5	0.79462	-7.46667			1.30069	-7.53333	1.20806	-7.46667	1.20837	-7.48333	1.20837	-7.45	1.20868	-7.46667			4645.57	-7.16667	596.82	-7.53333
	0.79708	-7.53333	0.79677	-7.46667	0.79677	-7.46667	0.79708	-7.5	0.79708	-7.48333			1.30406	-7.55	1.21113	-7.45	1.21144	-7.46667	1.21144	-7.46667	1.21174	-7.48333			4655.57	-7.1	597.82	-7.51667
	0.79922	-7.51667	0.79922	-7.46667	0.79922	-7.46667	0.79861	-7.46667	0.79892	-7.5			1.30744	-7.55	1.21481	-7.45	1.2145	-7.48333	1.2145	-7.45	1.21481	-7.5			4665.57	-7.16667	598.82	-7.5
	0.80137	-7.51667	0.80137	-7.46667	0.80106	-7.45	0.80168	-7.48333	0.80168	-7.5			1.31081	-7.55	1.21757	-7.46667	1.21757	-7.45	1.21819	-7.45	1.21788	-7.5			4675.57	-7.2	599.82	-7.51667
	0.80382	-7.5	0.80413	-7.45	0.80352	-7.48333	0.80352	-7.45	0.80352	-7.51667			1.31388	-7.53333	1.22095	-7.48333	1.22064	-7.43333	1.22064	-7.48333	1.22064	-7.5			4685.57	-7.21667	600.82	-7.51667
	0.80597	-7.51667	0.80597	-7.45	0.80567	-7.46667	0.80597	-7.43333	0.80567	-7.5			1.31664	-7.51667	1.22371	-7.48333	1.22401	-7.45	1.22401	-7.46667	1.22432	-7.51667			4695.57	-7.23333	601.82	-7.5
	0.80812	-7.51667	0.80812	-7.45	0.80781	-7.45	0.80843	-7.46667	0.80781	-7.51667			1.32063	-7.53333	1.22739	-7.5	1.22769	-7.46667	1.22739	-7.5	1.22708	-7.51667			4705.57	-7.2	602.82	-7.51667
	0.80996	-7.5	0.81057	-7.45	0.81057	-7.45	0.81088	-7.45	0.81027	-7.51667			1.32369	-7.55	1.23045	-7.46667	1.22984	-7.5	1.23015	-7.51667	1.23045	-7.5			4715.57	-7.11667	603.82	-7.5
	0.81333	-7.5	0.81272	-7.43333	0.81303	-7.43333	0.81272	-7.45	0.81272	-7.5			1.32737	-7.5	1.23321	-7.5	1.23352	-7.46667	1.23383	-7.46667	1.23383	-7.48333			4725.57	-7.06667	604.82	-7.48333
	0.81487	-7.5	0.81517	-7.43333	0.81456	-7.45	0.81487	-7.43333	0.81517	-7.5			1.33075	-7.53333	1.23659	-7.45	1.23689	-7.51667	1.23689	-7.46667	1.23659	-7.46667			4735.57	-7.06667	605.82	-7.53333
	0.81732	-7.48333	0.81701	-7.45	0.81701	-7.38333	0.81763	-7.43333	0.81701	-7.45			1.33381	-7.53333	1.23996	-7.46667	1.23996	-7.5	1.23965	-7.46667	1.23996	-7.46667			4745.57	-7.01667	606.82	-7.51667
	0.81885	-7.48333	0.81916	-7.41667	0.81947	-7.38333	0.81947	-7.45	0.81977	-7.48333			1.33719	-7.5	1.24334	-7.46667	1.24272	-7.46667	1.24272	-7.46667	1.24334	-7.46667			4755.57	-7.03333	607.82	-7.46667
	0.82192	-7.5	0.82192	-7.43333	0.82192	-7.43333	0.82161	-7.45	0.82192	-7.5			1.34025	-7.51667	1.2464	-7.46667	1.2461	-7.46667	1.2461	-7.45	1.2461	-7.5			4765.57	-7.05	608.82	-7.48333
	0.82407	-7.5	0.82376	-7.46667	0.82407	-7.41667	0.82407	-7.45	0.82407	-7.5			1.34393	-7.53333	1.24886	-7.45	1.24947	-7.46667	1.24916	-7.45	1.24947	-7.5			4775.57	-7.05	609.82	-7.5
	0.82652	-7.5	0.82621	-7.45	0.82621	-7.41667	0.82621	-7.46667	0.82652	-7.51667			1.34731	-7.5	1.25223	-7.46667	1.25254	-7.46667	1.25223	-7.43333	1.25254	-7.5			4785.57	-7.05	610.82	-7.5
	0.82897	-7.5	0.82867	-7.43333	0.82836	-7.43333	0.82867	-7.48333	0.82867	-7.5			1.35068	-7.53333	1.2553	-7.45	1.25591	-7.48333	1.2556	-7.45	1.25591	-7.51667			4795.57	-7.05	611.82	-7.48333
	0.83051	-7.5	0.8302	-7.43333	0.83082	-7.46667	0.83112	-7.48333	0.83051	-7.5			1.35344	-7.53333	1.25867	-7.46667	1.25898	-7.46667	1.25928	-7.48333	1.25867	-7.5			4805.57	-7.1	612.82	-7.48333
	0.83296	-7.5	0.83296	-7.45	0.83296	-7.46667	0.83296	-7.46667	0.83296	-7.51667			1.35743	-7.51667	1.26143	-7.5	1.26174	-7.45	1.26174	-7.48333	1.26235	-7.5			4815.57	-7.08333	613.82	-7.5
	0.8348	-7.51667	0.83511	-7.43333	0.83542	-7.45	0.8348	-7.45	0.83542	-7.48333			1.3605	-7.55	1.2648	-7.45	1.2645	-7.46667	1.2648	-7.48333	1.26511	-7.46667			4825.57	-6.91667	614.82	-7.48333
	0.83726	-7.5	0.83726	-7.45	0.83756	-7.46667	0.83756	-7.43333	0.83756	-7.5			1.36387	-7.51667	1.26818	-7.45	1.26818	-7.45	1.26818	-7.45	1.26818	-7.48333			4835.57	-6.88333	615.82	-7.48333
	0.84002	-7.5	0.84002	-7.45	0.8394	-7.45	0.84032	-7.45	0.83971	-7.5			1.36724	-7.53333	1.27125	-7.43333	1.27125	-7.41667	1.27125	-7.45	1.27125	-7.48333			4845.57	-6.93333	616.82	-7.48333
	0.84216	-7.51667	0.84155	-7.41667	0.84216	-7.46667	0.84216	-7.45	0.84186	-7.5			1.37062	-7.56667	1.27431	-7.45	1.27462	-7.41667	1.27493	-7.46667	1.27431	-7.5			4855.57	-6.95	617.82	-7.46667
	0.84462	-7.51667	0.844	-7.43333	0.84431	-7.46667	0.844	-7.48333	0.84431	-7.48333			1.37399	-7.51667	1.27769	-7.41667	1.27769	-7.45	1.27769	-7.46667	1.27769	-7.46667			4865.57	-6.96667	618.82	-7.46667
	0.84646	-7.48333	0.84646	-7.43333	0.84646	-7.43333	0.84646	-7.45	0.84676	-7.46667			1.37706	-7.51667	1.28075	-7.46667	1.28045	-7.46667	1.28045	-7.41667	1.28075	-7.48333			4875.57	-6.91667	619.82	-7.46667
	0.84891	-7.5	0.84891	-7.43333	0.8486	-7.45	0.8486	-7.41667	0.8486	-7.45			1.38074	-7.55	1.28413	-7.41667	1.28382	-7.46667	1.28382	-7.45	1.28382	-7.5			4885.57	-6.88333	620.82	-7.48333
	0.85075	-7.41667	0.85075	-7.41667	0.85075	-7.4	0.85075	-7.45	0.85106	-7.46667			1.38381	-7.5	1.28689	-7.46667	1.28719	-7.46667	1.2875	-7.46667	1.28658	-7.51667			4895.57	-6.9	621.82	-7.5
	0.8532	-7.41667	0.8532	-7.45	0.8532	-7.41667	0.8529	-7.45	0.8529	-7.46667			1.38779	-7.55	1.29026	-7.48333	1.29057	-7.46667	1.29057	-7.46667	1.29026	-7.5			4905.57	-6.88333	622.82	-7.48333
	0.85535	-7.45	0.85504	-7.46667	0.85504	-7.41667	0.85535	-7.43333	0.85535	-7.45			1.39055	-7.51667	1.29333	-7.46667	1.29364	-7.48333	1.29271	-7.46667	1.29333	-7.5			4915.57	-6.83333	623.82	-7.48333
	0.8575	-7.43333	0.8575	-7.45	0.8575	-7.4	0.85811	-7.43333	0.85781	-7.45			1.39393	-7.5	1.2964	-7.45	1.2967	-7.45	1.2967	-7.45	1.2964	-7.48333			4925.57	-6.83333	624.82	-7.5
	0.85965	-7.43333	0.85965	-7.45	0.85995	-7.41667	0.86026	-7.46667	0.86026	-7.48333			1.39761	-7.55	1.29946	-7.45	1.29977	-7.45	1.29977	-7.45	1.29977	-7.46667			4935.57	-6.88333	625.82	-7.48333
	0.8621	-7.46667	0.86241	-7.43333	0.8621	-7.41667	0.8621	-7.45	0.86241	-7.48333			1.40068	-7.51667	1.30284	-7.43333	1.30253	-7.43333	1.30314	-7.45	1.30284	-7.45			4945.57	-6.86667	626.82	-7.48333
	0.86394	-7.43333	0.86455	-7.38333	0.86455	-7.4	0.86425	-7.43333	0.86455	-7.48333			1.40405	-7.51667	1.30529	-7.43333	1.3059	-7.43333	1.30652	-7.46667	1.30652	-7.46667			4955.57	-6.91667	627.82	-7.48333
	0.86701	-7.41667	0.8667	-7.41667	0.8667	-7.41667	0.86701	-7.43333	0.8667	-7.46667			1.40712	-7.55	1.30928	-7.41667	1.30928	-7.46667	1.30928	-7.43333	1.30958	-7.46667			4965.57	-6.85	628.82	-7.5
	0.86915	-7.45	0.86946	-7.4	0.86885	-7.43333	0.86885	-7.41667	0.86915	-7.46667			1.4108	-7.55	1.31234	-7.41667	1.31234	-7.46667	1.31265	-7.41667	1.31234	-7.48333			4975.57	-6.85	629.82	-7.48333
	0.87099	-7.46667	0.8713	-7.4	0.87099	-7.41667	0.87099	-7.43333	0.87099	-7.45			1.41417	-7.51667	1.3151	-7.46667	1.31541	-7.45	1.3151	-7.43333	1.31541	-7.48333			4985.57	-6.86667	630.82	-7.46667
	0.87345	-7.45	0.87345	-7.41667	0.87314	-7.45	0.87314	-7.4	0.87345	-7.45			1.41754	-7.55	1.31848	-7.46667	1.31817	-7.46667	1.31848	-7.41667	1.31817	-7.51667			4995.57	-6.88333	631.82	-7.46667
	0.8759	-7.45	0.87559	-7.41667	0.8759	-7.43333	0.87559	-7.41667	0.87559	-7.45			1.42061	-7.51667	1.32124	-7.48333	1.32185	-7.51667	1.32185	-7.45	1.32185	-7.5			5005.57	-6.75	632.82	-7.46667
	0.87835	-7.41667	0.87774	-7.4	0.87774	-7.45	0.87774	-7.41667	0.87805	-7.45			1.42429	-7.5	1.32461	-7.46667	1.32461	-7.43333	1.32492	-7.46667	1.32461	-7.51667			5015.57	-6.73333	633.82	-7.46667
	0.8805	-7.45	0.8805	-7.43333	0.87989	-7.41667	0.8805	-7.41667	0.8805	-7.45			1.42736	-7.55	1.32737	-7.43333	1.32768	-7.45	1.32768	-7.46667	1.32799	-7.5			5025.57	-6.71667	634.82	-7.48333
	0.88234	-7.41667	0.88265	-7.45	0.88234	-7.41667	0.88234	-7.43333	0.88265	-7.41667			1.43104	-7.5	1.33075	-7.45	1.33105	-7.41667	1.33075	-7.45	1.33105	-7.46667			5035.57	-6.65	635.82	-7.46667
	0.88418	-7.45	0.8848	-7.43333	0.8848	-7.41667	0.8848	-7.41667	0.8848	-7.41667			1.43411	-7.53333	1.33443	-7.41667	1.33412	-7.41667	1.33443	-7.45	1.33381	-7.46667			5045.57	-6.66667	636.82	-7.48333
	0.88664	-7.45	0.88664	-7.45	0.88633	-7.41667	0.88664	-7.41667	0.88694	-7.43333			1.43748	-7.55	1.33749	-7.4	1.33719	-7.41667	1.33719	-7.4	1.33749	-7.46667			5055.57	-6.63333	637.82	-7.5
	0.88909	-7.45	0.88878	-7.45	0.88909	-7.41667	0.8894	-7.38333	0.88878	-7.45			1.44085	-7.51667	1.34056	-7.45	1.34117	-7.45	1.34056	-7.41667	1.33995	-7.48333			5065.57	-6.68333	638.82	-7.48333
	0.89124	-7.45	0.89124	-7.43333	0.89154	-7.38333	0.89154	-7.4	0.89154	-7.41667			1.44423	-7.55	1.34332	-7.45	1.34393	-7.45	1.34393	-7.41667	1.34363	-7.48333			5075.57	-6.68333	639.82	-7.48333
	0.894	-7.41667	0.8943	-7.41667	0.89369	-7.4	0.89369	-7.4	0.894	-7.46667			1.44791	-7.55	1.347	-7.45	1.347	-7.45	1.347	-7.45	1.3467	-7.5			5085.57	-6.68333	640.82	-7.48333
	0.89553	-7.4	0.89584	-7.4	0.89614	-7.38333	0.89584	-7.38333	0.89584	-7.45			1.45098	-7.5	1.35007	-7.45	1.35038	-7.46667	1.35038	-7.45	1.35007	-7.48333			5095.57	-6.7	641.82	-7.46667
	0.89829	-7.4	0.8986	-7.4	0.89768	-7.4	0.89798	-7.4	0.89829	-7.43333			1.45435	-7.55	1.35283	-7.45	1.35283	-7.46667	1.35314	-7.43333	1.35314	-7.46667			5105.57	-6.7	642.82	-7.46667
	0.90074	-7.38333	0.90013	-7.4	0.90074	-7.4	0.90044	-7.41667	0.90013	-7.46667			1.45772	-7.51667	1.35651	-7.43333	1.35651	-7.43333	1.3559	-7.45	1.3562	-7.46667			5115.57	-6.61667	643.82	-7.46667
	0.90289	-7.38333	0.90228	-7.38333	0.90258	-7.4	0.90258	-7.41667	0.90289	-7.45			1.4611	-7.5	1.35988	-7.46667	1.35958	-7.45	1.35927	-7.43333	1.35958	-7.45			5125.57	-6.58333	644.82	-7.45
	0.90473	-7.38333	0.90504	-7.4	0.90534	-7.4	0.90473	-7.41667	0.90534	-7.43333			1.46386	-7.56667	1.36234	-7.45	1.36295	-7.41667	1.36295	-7.4	1.36234	-7.45			5135.57	-6.56667	645.82	-7.46667
	0.90719	-7.38333	0.90688	-7.38333	0.90688	-7.38333	0.90749	-7.38333	0.90749	-7.41667			1.46754	-7.5	1.3654	-7.45	1.36571	-7.41667	1.3654	-7.41667	1.36571	-7.46667			5145.57	-6.63333	646.82	-7.46667
	0.90903	-7.4	0.90964	-7.41667	0.90933	-7.41667	0.90872	-7.38333	0.90903	-7.41667			1.47091	-7.51667	1.36878	-7.41667	1.36908	-7.46667	1.36878	-7.41667	1.36878	-7.46667			5155.57	-6.6	647.82	-7.48333
	0.91117	-7.4	0.91209	-7.38333	0.91209	-7.4	0.91148	-7.38333	0.91179	-7.43333			1.47429	-7.56667	1.37154	-7.43333	1.37185	-7.41667	1.37185	-7.41667	1.37185	-7.48333			5165.57	-6.53333	648.82	-7.48333
	0.91363	-7.41667	0.91393	-7.4	0.91393	-7.38333	0.91424	-7.36667	0.91393	-7.38333			1.47797	-7.5	1.37522	-7.45	1.37491	-7.4	1.37491	-7.45	1.37522	-7.48333			5175.57	-6.53333	649.82	-7.46667
	0.91577	-7.38333	0.91639	-7.4	0.91639	-7.4	0.91639	-7.38333	0.91639	-7.41667			1.48073	-7.5	1.37829	-7.45	1.37767	-7.43333	1.37829	-7.45	1.37798	-7.46667			5185.57	-6.51667	650.82	-7.46667
	0.91853	-7.41667	0.91823	-7.38333	0.91853	-7.38333	0.91853	-7.38333	0.91823	-7.43333			1.4841	-7.51667	1.38135	-7.48333	1.38135	-7.41667	1.38166	-7.45	1.38166	-7.46667			5195.57	-6.53333	651.82	-7.46667
	0.92037	-7.43333	0.92068	-7.41667	0.92037	-7.38333	0.92068	-7.38333	0.92099	-7.38333			1.48839	-7.48333	1.38442	-7.45	1.38473	-7.46667	1.38473	-7.45	1.38442	-7.45			5205.57	-6.5	652.82	-7.48333
	0.92313	-7.41667	0.92313	-7.4	0.92283	-7.36667	0.92313	-7.36667	0.92283	-7.41667			1.49115	-7.53333	1.38779	-7.46667	1.38779	-7.45	1.38718	-7.4	1.38779	-7.45			5215.57	-6.48333	653.82	-7.46667
	0.92528	-7.38333	0.92497	-7.41667	0.92528	-7.36667	0.92497	-7.36667	0.92528	-7.4			1.49453	-7.51667	1.39117	-7.43333	1.39117	-7.45	1.39117	-7.4	1.39117	-7.46667			5225.57	-6.46667	654.82	-7.48333
	0.92743	-7.36667	0.92712	-7.38333	0.92773	-7.35	0.92712	-7.38333	0.92773	-7.43333			1.4979	-7.51667	1.39393	-7.45	1.39393	-7.45	1.39393	-7.4	1.39393	-7.45			5235.57	-6.45	655.82	-7.5
	0.92957	-7.36667	0.92988	-7.36667	0.92957	-7.36667	0.92927	-7.4	0.92988	-7.45			1.50097	-7.55	1.3973	-7.45	1.397	-7.45	1.3973	-7.43333	1.3973	-7.45			5245.57	-6.46667	656.82	-7.46667
	0.93141	-7.38333	0.93203	-7.36667	0.93172	-7.36667	0.93203	-7.36667	0.93233	-7.38333			1.50496	-7.51667	1.40006	-7.4	1.40037	-7.43333	1.40006	-7.43333	1.40037	-7.45			5255.57	-6.48333	657.82	-7.45
	0.93418	-7.36667	0.93448	-7.36667	0.93448	-7.38333	0.93448	-7.38333	0.93448	-7.43333			1.50833	-7.5	1.40374	-7.4	1.40374	-7.43333	1.40313	-7.45	1.40344	-7.45			5265.57	-6.46667	658.82	-7.46667
	0.93663	-7.36667	0.93602	-7.36667	0.93632	-7.35	0.93632	-7.36667	0.93663	-7.45			1.51109	-7.58333	1.40681	-7.38333	1.40681	-7.43333	1.4065	-7.45	1.4065	-7.45			5275.57	-6.46667	659.82	-7.48333
	0.93878	-7.36667	0.93878	-7.36667	0.93908	-7.38333	0.93847	-7.36667	0.93847	-7.4			1.51477	-7.53333	1.41018	-7.41667	1.40926	-7.38333	1.40957	-7.45	1.40957	-7.46667			5285.57	-6.48333	660.82	-7.46667
	0.94092	-7.36667	0.94062	-7.36667	0.94123	-7.33333	0.94123	-7.36667	0.94123	-7.41667			1.51814	-7.53333	1.41264	-7.45	1.41325	-7.43333	1.41294	-7.41667	1.41264	-7.46667			5295.57	-6.45	661.82	-7.5
	0.94368	-7.35	0.94307	-7.35	0.94307	-7.36667	0.94338	-7.35	0.94307	-7.4			1.52121	-7.51667	1.41601	-7.43333	1.41601	-7.46667	1.4154	-7.4	1.41601	-7.46667			5305.57	-6.43333	662.82	-7.5
	0.94552	-7.36667	0.94552	-7.36667	0.94522	-7.36667	0.94552	-7.36667	0.94522	-7.41667			1.52489	-7.5	1.41969	-7.41667	1.41908	-7.45	1.41938	-7.41667	1.41938	-7.45			5315.57	-6.48333	663.82	-7.5
	0.94767	-7.35	0.94736	-7.38333	0.94767	-7.33333	0.94736	-7.35	0.94767	-7.38333			1.52796	-7.55	1.42245	-7.45	1.42276	-7.43333	1.42245	-7.4	1.42245	-7.46667			5325.57	-6.45	664.82	-7.48333
	0.94982	-7.35	0.94951	-7.36667	0.95012	-7.35	0.95043	-7.33333	0.94982	-7.38333			1.53103	-7.51667	1.42552	-7.43333	1.42613	-7.41667	1.42552	-7.41667	1.42521	-7.46667			5335.57	-6.4	665.82	-7.5
	0.95258	-7.36667	0.95227	-7.36667	0.95227	-7.36667	0.95227	-7.31667	0.95227	-7.38333			1.53501	-7.51667	1.42889	-7.41667	1.42859	-7.41667	1.42889	-7.4	1.42859	-7.45			5345.57	-6.41667	666.82	-7.48333
	0.95442	-7.36667	0.95472	-7.33333	0.95442	-7.31667	0.95442	-7.31667	0.95442	-7.38333			1.53808	-7.53333	1.43196	-7.4	1.43196	-7.41667	1.43165	-7.4	1.43135	-7.41667			5355.57	-6.41667	667.82	-7.48333
	0.95718	-7.36667	0.95626	-7.33333	0.95687	-7.35	0.95656	-7.31667	0.95687	-7.35			1.54145	-7.5	1.43472	-7.41667	1.43533	-7.38333	1.43472	-7.41667	1.43472	-7.45			5365.57	-6.43333	668.82	-7.5
	0.95871	-7.33333	0.95933	-7.35	0.95902	-7.31667	0.95871	-7.31667	0.95902	-7.36667			1.54452	-7.55	1.43809	-7.4	1.43779	-7.38333	1.43809	-7.41667	1.4384	-7.46667			5375.57	-6.41667	669.82	-7.48333
	0.96117	-7.28333	0.96055	-7.33333	0.96086	-7.28333	0.96147	-7.28333	0.96147	-7.33333			1.54789	-7.51667	1.44116	-7.41667	1.44116	-7.38333	1.44147	-7.41667	1.44116	-7.43333			5385.57	-6.41667	670.82	-7.5
	0.96362	-7.33333	0.96362	-7.33333	0.96362	-7.31667	0.96362	-7.3	0.96362	-7.36667			1.55127	-7.51667	1.44453	-7.41667	1.44392	-7.41667	1.44453	-7.38333	1.44423	-7.45			5395.57	-6.35	671.82	-7.51667
	0.96607	-7.3	0.96577	-7.31667	0.96546	-7.3	0.96546	-7.3	0.96546	-7.36667			1.55495	-7.51667	1.4476	-7.41667	1.4476	-7.41667	1.44729	-7.4	1.4476	-7.46667			5405.57	-6.38333	672.82	-7.53333
	0.96853	-7.3	0.96822	-7.33333	0.96791	-7.28333	0.96761	-7.31667	0.96791	-7.35			1.55832	-7.51667	1.45067	-7.43333	1.45067	-7.41667	1.45098	-7.4	1.45098	-7.45			5415.57	-6.35	673.82	-7.51667
	0.97006	-7.28333	0.97006	-7.33333	0.97006	-7.28333	0.97006	-7.3	0.97037	-7.36667			1.56108	-7.51667	1.45435	-7.45	1.45374	-7.45	1.45374	-7.38333	1.45435	-7.45			5425.57	-6.33333	674.82	-7.5
	0.97251	-7.28333	0.97251	-7.3	0.97221	-7.28333	0.97251	-7.28333	0.97251	-7.33333			1.56446	-7.5	1.45711	-7.43333	1.4565	-7.4	1.45711	-7.38333	1.4568	-7.41667			5435.57	-6.3	675.82	-7.51667
	0.97435	-7.26667	0.97435	-7.28333	0.97466	-7.28333	0.97466	-7.28333	0.97466	-7.33333			1.56844	-7.5	1.46018	-7.38333	1.46018	-7.41667	1.46018	-7.41667	1.46048	-7.41667			5445.57	-6.25	676.82	-7.48333
	0.97681	-7.28333	0.97681	-7.26667	0.9765	-7.3	0.97681	-7.25	0.97681	-7.33333			1.5712	-7.53333	1.46355	-7.38333	1.46294	-7.4	1.46324	-7.41667	1.46324	-7.43333			5455.57	-6.28333	677.82	-7.46667
	0.97926	-7.28333	0.97895	-7.3	0.97895	-7.3	0.97926	-7.21667	0.97926	-7.31667			1.57519	-7.5	1.466	-7.38333	1.466	-7.38333	1.46631	-7.38333	1.46631	-7.45			5465.57	-6.28333	678.82	-7.46667
	0.98171	-7.3	0.98202	-7.28333	0.98171	-7.26667	0.98202	-7.26667	0.98171	-7.33333			1.57857	-7.5	1.46968	-7.41667	1.46968	-7.4	1.46938	-7.43333	1.46938	-7.45			5475.57	-6.25	679.82	-7.46667
	0.98355	-7.28333	0.98355	-7.28333	0.98448	-7.26667	0.98355	-7.25	0.98386	-7.31667			1.58163	-7.51667	1.47275	-7.41667	1.47275	-7.38333	1.47275	-7.38333	1.47244	-7.46667			5485.57	-6.25	680.82	-7.46667
	0.9857	-7.26667	0.98601	-7.26667	0.98601	-7.25	0.9857	-7.23333	0.9857	-7.3			1.58501	-7.5	1.47582	-7.41667	1.47582	-7.41667	1.47613	-7.38333	1.47582	-7.45			5495.57	-6.2	681.82	-7.46667
	0.98846	-7.25	0.98816	-7.26667	0.98785	-7.25	0.98846	-7.23333	0.98785	-7.31667			1.58838	-7.51667	1.47919	-7.43333	1.4795	-7.41667	1.47889	-7.38333	1.47889	-7.43333			5505.57	-6.21667	682.82	-7.45
	0.99061	-7.26667	0.99	-7.26667	0.99	-7.23333	0.99061	-7.2	0.99061	-7.28333			1.59145	-7.51667	1.48226	-7.41667	1.48257	-7.41667	1.48195	-7.41667	1.48195	-7.45			5515.57	-6.23333	683.82	-7.45
	0.99276	-7.21667	0.99276	-7.25	0.99276	-7.2	0.99276	-7.23333	0.99276	-7.28333			1.59513	-7.5	1.48533	-7.45	1.48563	-7.41667	1.48563	-7.38333	1.48563	-7.45			5525.57	-6.18333	684.82	-7.48333
	0.9946	-7.23333	0.99521	-7.26667	0.99521	-7.23333	0.99521	-7.21667	0.99521	-7.26667			1.59819	-7.51667	1.48839	-7.38333	1.4887	-7.41667	1.4887	-7.38333	1.48839	-7.41667			5535.57	-6.21667	685.82	-7.48333
	0.99674	-7.23333	0.99705	-7.28333	0.99705	-7.2	0.99705	-7.23333	0.99674	-7.26667			1.60126	-7.48333	1.49146	-7.38333	1.49146	-7.41667	1.49146	-7.38333	1.49177	-7.38333			5545.57	-6.16667	686.82	-7.5
	0.99889	-7.2	0.9992	-7.26667	0.99889	-7.21667	0.9992	-7.23333	0.9992	-7.28333			1.60494	-7.5	1.49514	-7.38333	1.49483	-7.36667	1.49483	-7.4	1.49514	-7.41667			5555.57	-6.16667	687.82	-7.5
	1.00165	-7.2	1.00134	-7.25	1.00134	-7.21667	1.00165	-7.18333	1.00165	-7.26667			1.60832	-7.51667	1.49759	-7.38333	1.49729	-7.36667	1.4979	-7.36667	1.49821	-7.4			5565.57	-6.18333	688.82	-7.5
	1.0038	-7.2	1.0038	-7.25	1.00349	-7.2	1.0041	-7.2	1.0038	-7.25			1.6123	-7.5	1.50158	-7.38333	1.50097	-7.4	1.50097	-7.38333	1.50066	-7.45			5575.57	-6.76667	689.82	-7.48333
	1.00594	-7.2	1.00594	-7.23333	1.00625	-7.2	1.00594	-7.2	1.00594	-7.25			1.61476	-7.51667	1.50404	-7.38333	1.50434	-7.41667	1.50434	-7.36667	1.50404	-7.45			5585.57	-6.83333	690.82	-7.48333
	1.00809	-7.21667	1.0084	-7.21667	1.0084	-7.18333	1.0084	-7.16667	1.0084	-7.21667			1.61813	-7.5	1.50772	-7.38333	1.5071	-7.41667	1.50741	-7.38333	1.50741	-7.45			5595.57	-6.83333	691.82	-7.48333
	1.01085	-7.16667	1.01147	-7.2	1.01055	-7.2	1.01024	-7.15	1.01055	-7.21667			1.62242	-7.46667	1.51078	-7.4	1.51048	-7.4	1.51048	-7.38333	1.51109	-7.41667			5605.57	-6.81667	692.82	-7.5
	1.01269	-7.2	1.01269	-7.2	1.013	-7.2	1.01331	-7.15	1.013	-7.21667			1.62549	-7.5	1.51416	-7.41667	1.51385	-7.36667	1.51354	-7.36667	1.51385	-7.41667			5615.57	-6.81667	693.82	-7.5
	1.01484	-7.18333	1.01515	-7.18333	1.01515	-7.18333	1.01515	-7.11667	1.01453	-7.18333			1.62887	-7.5	1.51692	-7.4	1.51692	-7.38333	1.51661	-7.36667	1.51692	-7.4			5625.57	-6.86667	694.82	-7.48333
	1.01729	-7.16667	1.01729	-7.18333	1.0176	-7.15	1.01729	-7.13333	1.01729	-7.2			1.63193	-7.46667	1.51998	-7.38333	1.52029	-7.38333	1.51968	-7.35	1.51998	-7.41667			5635.57	-6.81667	695.82	-7.48333
	1.01913	-7.13333	1.01944	-7.18333	1.01944	-7.11667	1.02036	-7.13333	1.01913	-7.2			1.635	-7.48333	1.52336	-7.4	1.52336	-7.38333	1.52305	-7.38333	1.52305	-7.38333			5645.57	-6.81667	696.82	-7.46667
	1.0222	-7.13333	1.02189	-7.18333	1.02189	-7.13333	1.02189	-7.13333	1.0222	-7.18333			1.63837	-7.51667	1.52643	-7.4	1.52643	-7.38333	1.52643	-7.41667	1.52643	-7.38333			5655.57	-6.76667	697.82	-7.48333
	1.02435	-7.13333	1.02373	-7.15	1.02404	-7.11667	1.02404	-7.11667	1.02373	-7.18333			1.64175	-7.5	1.52949	-7.41667	1.52949	-7.38333	1.52919	-7.38333	1.5298	-7.4			5665.57	-6.76667	698.82	-7.48333
	1.02619	-7.13333	1.02619	-7.18333	1.02619	-7.1	1.02619	-7.11667	1.02649	-7.18333			1.64512	-7.48333	1.53256	-7.38333	1.53287	-7.38333	1.53256	-7.36667	1.53317	-7.41667			5675.57	-6.76667	699.82	-7.46667
	1.02864	-7.1	1.02833	-7.15	1.02895	-7.1	1.02864	-7.1	1.02833	-7.16667			1.64849	-7.5	1.53624	-7.38333	1.53563	-7.41667	1.53593	-7.35	1.53563	-7.43333			5685.57	-6.76667	700.82	-7.45
	1.03048	-7.1	1.03048	-7.13333	1.03048	-7.1	1.03079	-7.1	1.03048	-7.15			1.65187	-7.46667	1.53869	-7.4	1.53839	-7.4	1.539	-7.38333	1.53869	-7.45			5695.57	-6.78333	701.82	-7.46667
	1.03293	-7.1	1.03324	-7.15	1.03263	-7.11667	1.03293	-7.1	1.03324	-7.13333			1.65494	-7.48333	1.54237	-7.41667	1.54207	-7.41667	1.54176	-7.35	1.54207	-7.43333			5705.57	-6.7	702.82	-7.45
	1.03508	-7.06667	1.03539	-7.15	1.03569	-7.1	1.03508	-7.08333	1.03539	-7.13333			1.65892	-7.48333	1.54513	-7.41667	1.54544	-7.4	1.54513	-7.36667	1.54513	-7.45			5715.57	-6.66667	703.82	-7.46667
	1.03723	-7.06667	1.03692	-7.11667	1.03754	-7.08333	1.03754	-7.05	1.03754	-7.1			1.66168	-7.46667	1.5482	-7.4	1.54851	-7.41667	1.5482	-7.33333	1.5482	-7.41667			5725.57	-6.68333	704.82	-7.46667
	1.03938	-7.05	1.03968	-7.1	1.03968	-7.06667	1.03999	-7.01667	1.03968	-7.1			1.66506	-7.46667	1.55158	-7.38333	1.55188	-7.38333	1.55127	-7.35	1.55158	-7.41667			5735.57	-6.71667	705.82	-7.48333
	1.04152	-7.03333	1.04183	-7.1	1.04214	-7.06667	1.04183	-7.01667	1.04183	-7.1			1.66874	-7.43333	1.55464	-7.36667	1.55434	-7.38333	1.55434	-7.36667	1.55464	-7.36667			5745.57	-6.65	706.82	-7.46667
	1.04674	-7.03333	1.04643	-7.08333	1.04643	-7.03333	1.04643	-7	1.04674	-7.05			1.6718	-7.46667	1.55802	-7.36667	1.55802	-7.38333	1.5574	-7.38333	1.55802	-7.4			5755.57	-6.66667	707.82	-7.45
	1.04858	-7.01667	1.04919	-7.06667	1.04858	-7.03333	1.04858	-7	1.04858	-7.06667			1.67579	-7.45	1.56078	-7.36667	1.56108	-7.38333	1.56078	-7.36667	1.56108	-7.38333			5765.57	-6.65	708.82	-7.46667
	1.05103	-7.01667	1.05134	-7.06667	1.05103	-7.01667	1.05134	-7	1.05103	-7.05			1.67886	-7.43333	1.56415	-7.38333	1.56446	-7.36667	1.56415	-7.38333	1.56446	-7.4			5775.57	-6.63333	709.82	-7.48333
	1.05318	-7.03333	1.05318	-7.05	1.05348	-7	1.05348	-6.96667	1.05318	-7.05			1.68223	-7.45	1.56722	-7.38333	1.56722	-7.4	1.56752	-7.35	1.56722	-7.4			5785.57	-6.66667	710.82	-7.48333
	1.05532	-7	1.05563	-7.01667	1.05532	-6.98333	1.05563	-6.96667	1.05563	-7.03333			1.6853	-7.45	1.56998	-7.38333	1.57059	-7.38333	1.56998	-7.36667	1.57028	-7.41667			5795.57	-6.7	711.82	-7.48333
	1.05778	-7	1.05778	-7.01667	1.05778	-7	1.05747	-6.95	1.05747	-7.01667			1.68867	-7.45	1.57335	-7.38333	1.57335	-7.4	1.57366	-7.35	1.57335	-7.41667			5805.57	-6.63333	712.82	-7.5
	1.05992	-6.95	1.05992	-7.01667	1.05992	-7	1.05992	-6.95	1.06023	-7.01667			1.69205	-7.45	1.57703	-7.38333	1.57703	-7.36667	1.57672	-7.33333	1.57672	-7.43333			5815.57	-6.63333	713.82	-7.48333
	1.06238	-6.93333	1.06238	-7	1.06238	-6.98333	1.06177	-6.95	1.06238	-7			1.69511	-7.41667	1.57979	-7.36667	1.5801	-7.38333	1.5801	-7.36667	1.5801	-7.41667			5825.57	-6.6	714.82	-7.46667
	1.06483	-6.93333	1.06453	-6.96667	1.06422	-7	1.06483	-6.91667	1.06453	-6.98333			1.69879	-7.41667	1.58286	-7.35	1.58317	-7.33333	1.58317	-7.33333	1.58286	-7.4			5835.57	-6.61667	715.82	-7.5
	1.06667	-6.93333	1.06667	-6.98333	1.06698	-6.95	1.06698	-6.91667	1.06637	-6.98333			1.70217	-7.43333	1.58623	-7.35	1.58593	-7.36667	1.58593	-7.35	1.58654	-7.38333			5845.57	-6.55	716.82	-7.5
	1.06882	-6.9	1.06882	-7	1.06913	-6.95	1.06913	-6.9	1.06913	-6.96667			1.70554	-7.4	1.58961	-7.36667	1.5893	-7.38333	1.5893	-7.36667	1.58961	-7.38333			5855.57	-6.51667	717.82	-7.48333
	1.07158	-6.9	1.07127	-6.96667	1.07097	-6.91667	1.07127	-6.88333	1.07127	-6.96667			1.70861	-7.41667	1.59237	-7.38333	1.59267	-7.36667	1.59237	-7.36667	1.59237	-7.38333			5865.57	-6.5	718.82	-7.48333
	1.07342	-6.88333	1.07342	-6.95	1.07373	-6.91667	1.07311	-6.86667	1.07373	-6.93333			1.71229	-7.38333	1.59543	-7.38333	1.59543	-7.36667	1.59543	-7.36667	1.59574	-7.36667			5875.57	-6.56667	719.82	-7.48333
	1.07587	-6.88333	1.07557	-6.91667	1.07587	-6.9	1.07587	-6.86667	1.07557	-6.91667			1.71597	-7.38333	1.59911	-7.4	1.59881	-7.36667	1.5985	-7.36667	1.5985	-7.36667			5885.57	-6.51667	720.82	-7.48333
	1.07741	-6.86667	1.07771	-6.91667	1.07771	-6.9	1.07771	-6.81667	1.07802	-6.91667			1.71904	-7.41667	1.60218	-7.4	1.60218	-7.36667	1.60218	-7.35	1.60218	-7.36667			5895.57	-6.51667	721.82	-7.48333
	1.08017	-6.83333	1.08047	-6.91667	1.08047	-6.86667	1.08017	-6.81667	1.08047	-6.88333			1.7221	-7.36667	1.60525	-7.4	1.60525	-7.35	1.60494	-7.31667	1.60556	-7.38333			5905.57	-6.46667	722.82	-7.48333
	1.08293	-6.86667	1.08201	-6.9	1.08231	-6.86667	1.08262	-6.8	1.08231	-6.86667			1.72548	-7.36667	1.60801	-7.38333	1.60832	-7.36667	1.60801	-7.33333	1.60862	-7.4			5915.57	-6.46667	723.82	-7.45
	1.08477	-6.86667	1.08446	-6.9	1.08477	-6.83333	1.08477	-6.78333	1.08477	-6.85			1.72854	-7.36667	1.61138	-7.36667	1.61108	-7.33333	1.61138	-7.33333	1.61138	-7.38333			5925.57	-6.5	724.82	-7.45
	1.08722	-6.83333	1.08722	-6.86667	1.08691	-6.83333	1.08691	-6.75	1.08722	-6.83333			1.73192	-7.36667	1.61506	-7.35	1.61445	-7.36667	1.61445	-7.33333	1.61506	-7.41667			5935.57	-6.46667	725.82	-7.45
	1.08937	-6.81667	1.08937	-6.85	1.08937	-6.81667	1.08968	-6.76667	1.08906	-6.81667			1.73591	-7.33333	1.61782	-7.35	1.61752	-7.36667	1.61752	-7.31667	1.61782	-7.41667			5945.57	-6.43333	726.82	-7.45
	1.09152	-6.81667	1.09152	-6.85	1.09152	-6.78333	1.09152	-6.75	1.09121	-6.81667			1.73867	-7.33333	1.62058	-7.33333	1.6212	-7.33333	1.62028	-7.33333	1.6212	-7.38333			5955.57	-6.48333	727.82	-7.43333
	1.09366	-6.78333	1.09336	-6.83333	1.09336	-6.78333	1.09397	-6.73333	1.09366	-6.8			1.74204	-7.33333	1.62457	-7.35	1.62396	-7.33333	1.62396	-7.33333	1.62365	-7.36667			5965.57	-6.5	728.82	-7.45
	1.09642	-6.78333	1.09612	-6.8	1.09612	-6.78333	1.09612	-6.73333	1.09612	-6.8			1.74541	-7.31667	1.62702	-7.33333	1.62733	-7.36667	1.62702	-7.35	1.62702	-7.36667			5975.57	-6.46667	729.82	-7.43333
	1.09796	-6.75	1.09826	-6.81667	1.09796	-6.76667	1.09796	-6.7	1.09857	-6.78333			1.74909	-7.3	1.63009	-7.35	1.62979	-7.33333	1.63009	-7.31667	1.6304	-7.36667			5985.57	-6.46667	730.82	-7.45
	1.10041	-6.73333	1.10041	-6.78333	1.1001	-6.75	1.1001	-6.7	1.10072	-6.75			1.75247	-7.31667	1.63316	-7.36667	1.63347	-7.31667	1.63347	-7.36667	1.63316	-7.36667			5995.57	-6.41667	731.82	-7.45
	1.10256	-6.73333	1.10256	-6.78333	1.10256	-6.73333	1.10286	-6.68333	1.10286	-6.76667			1.75584	-7.28333	1.63653	-7.38333	1.63653	-7.33333	1.63653	-7.33333	1.63653	-7.36667			6005.57	-6.41667	732.82	-7.45
	1.10532	-6.7	1.10501	-6.76667	1.10501	-6.71667	1.10501	-6.68333	1.1047	-6.73333			1.75952	-7.26667	1.6396	-7.36667	1.63929	-7.36667	1.63991	-7.36667	1.6396	-7.35			6015.57	-6.4	733.82	-7.45
	1.10685	-6.7	1.10716	-6.76667	1.10716	-6.71667	1.10716	-6.65	1.10685	-6.73333			1.76228	-7.26667	1.64297	-7.33333	1.64267	-7.36667	1.64297	-7.33333	1.64267	-7.36667			6025.57	-6.35	734.82	-7.46667
	1.1093	-6.68333	1.1093	-6.75	1.10961	-6.7	1.1093	-6.63333	1.1093	-6.68333			1.76596	-7.26667	1.64573	-7.35	1.64543	-7.36667	1.64573	-7.31667	1.64604	-7.4			6035.57	-6.4	735.82	-7.46667
	1.11176	-6.68333	1.11206	-6.75	1.11176	-6.68333	1.11176	-6.61667	1.11145	-6.68333			1.76934	-7.23333	1.6488	-7.35	1.6488	-7.33333	1.64941	-7.31667	1.64911	-7.38333			6045.57	-6.35	736.82	-7.46667
	1.11421	-6.66667	1.11391	-6.73333	1.11391	-6.66667	1.11391	-6.61667	1.11391	-6.65			1.7721	-7.23333	1.65187	-7.36667	1.65248	-7.33333	1.65217	-7.31667	1.65187	-7.36667			6055.57	-6.38333	737.82	-7.45
	1.11636	-6.65	1.11636	-6.7	1.11605	-6.63333	1.11605	-6.6	1.11636	-6.63333			1.77578	-7.18333	1.65524	-7.36667	1.65524	-7.31667	1.65524	-7.31667	1.65494	-7.4			6065.57	-6.36667	738.82	-7.43333
	1.11851	-6.61667	1.1182	-6.66667	1.11881	-6.6	1.11881	-6.56667	1.11881	-6.63333			1.77915	-7.2	1.65831	-7.38333	1.65831	-7.31667	1.65862	-7.26667	1.65862	-7.38333			6075.57	-6.4	739.82	-7.45
	1.12065	-6.63333	1.12065	-6.68333	1.12065	-6.6	1.12065	-6.55	1.12065	-6.63333			1.78252	-7.15	1.66168	-7.31667	1.66138	-7.31667	1.66168	-7.3	1.66138	-7.36667			6085.57	-6.33333	740.82	-7.45
	1.1228	-6.58333	1.12311	-6.63333	1.1228	-6.6	1.12311	-6.55	1.12341	-6.58333			1.78559	-7.16667	1.66536	-7.31667	1.66444	-7.3	1.66506	-7.31667	1.66475	-7.35			6095.57	-6.33333	741.82	-7.48333
	1.12525	-6.56667	1.12525	-6.61667	1.12525	-6.58333	1.12495	-6.55	1.12525	-6.61667			1.78958	-7.15	1.66812	-7.31667	1.66782	-7.31667	1.66751	-7.31667	1.66812	-7.36667			6105.57	-6.26667	742.82	-7.46667
	1.12771	-6.56667	1.12709	-6.61667	1.12709	-6.55	1.1274	-6.5	1.12771	-6.56667			1.79265	-7.15	1.67119	-7.28333	1.67119	-7.31667	1.67119	-7.31667	1.67088	-7.31667			6115.57	-6.28333	743.82	-7.45
	1.12985	-6.53333	1.12955	-6.61667	1.12985	-6.55	1.12955	-6.46667	1.12924	-6.56667			1.79571	-7.13333	1.67395	-7.3	1.67426	-7.33333	1.67456	-7.31667	1.67395	-7.35			6125.57	-6.25	744.82	-7.5
	1.132	-6.51667	1.132	-6.56667	1.13169	-6.55	1.132	-6.45	1.13169	-6.55			1.79909	-7.1	1.67763	-7.31667	1.67702	-7.33333	1.67732	-7.31667	1.67763	-7.31667			6135.57	-6.28333	745.82	-7.48333
	1.13384	-6.51667	1.13384	-6.56667	1.13384	-6.51667	1.13445	-6.45	1.13415	-6.53333			1.80277	-7.08333	1.6807	-7.33333	1.68039	-7.33333	1.68039	-7.31667	1.68101	-7.33333			6145.57	-6.25	746.82	-7.51667
	1.13691	-6.5	1.1366	-6.56667	1.13629	-6.5	1.1366	-6.45	1.13691	-6.53333			1.80614	-7.1	1.68346	-7.31667	1.68377	-7.3	1.68346	-7.28333	1.68377	-7.36667			6155.57	-6.25	747.82	-7.48333
	1.13875	-6.48333	1.13906	-6.53333	1.13875	-6.48333	1.13844	-6.41667	1.13844	-6.5			1.80921	-7.06667	1.68653	-7.33333	1.68653	-7.28333	1.68714	-7.3	1.68683	-7.36667			6165.57	-6.23333	748.82	-7.46667
	1.1412	-6.43333	1.1412	-6.55	1.14059	-6.46667	1.1409	-6.41667	1.14059	-6.46667			1.81258	-7.06667	1.6899	-7.31667	1.69021	-7.28333	1.6899	-7.26667	1.69021	-7.33333			6175.57	-6.16667	749.82	-7.45
	1.14304	-6.43333	1.14274	-6.5	1.14335	-6.45	1.14335	-6.38333	1.14304	-6.46667			1.81565	-7.01667	1.69297	-7.31667	1.69297	-7.28333	1.69297	-7.28333	1.69266	-7.35			6185.57	-6.1	750.82	-7.43333
	1.14519	-6.43333	1.14519	-6.5	1.1455	-6.41667	1.1458	-6.36667	1.1455	-6.45			1.81872	-7	1.69634	-7.33333	1.69634	-7.28333	1.69634	-7.3	1.69634	-7.31667			6195.57	-6.13333	751.82	-7.43333
	1.14764	-6.41667	1.14764	-6.46667	1.14795	-6.41667	1.14764	-6.33333	1.14795	-6.41667			1.8224	-7	1.69971	-7.3	1.69941	-7.31667	1.6991	-7.28333	1.69971	-7.31667			6205.57	-6.13333	752.82	-7.45
	1.14979	-6.4	1.1501	-6.46667	1.14979	-6.38333	1.14979	-6.33333	1.14979	-6.4			1.82638	-7	1.70247	-7.28333	1.70247	-7.28333	1.70247	-7.28333	1.70247	-7.31667			6215.57	-6.13333	753.82	-7.43333
	1.15224	-6.38333	1.15194	-6.43333	1.15194	-6.38333	1.15194	-6.3	1.15224	-6.38333			1.82914	-6.95	1.70554	-7.26667	1.70554	-7.31667	1.70585	-7.26667	1.70585	-7.35			6225.57	-6.16667	754.82	-7.45
	1.15408	-6.36667	1.15439	-6.41667	1.15439	-6.38333	1.15439	-6.3	1.15408	-6.36667			1.83282	-6.95	1.70892	-7.26667	1.70861	-7.28333	1.70922	-7.25	1.70892	-7.33333			6235.57	-6.03333	755.82	-7.45
	1.15623	-6.35	1.15715	-6.41667	1.15623	-6.31667	1.15623	-6.25	1.15684	-6.33333			1.83589	-6.88333	1.71198	-7.3	1.71198	-7.28333	1.71198	-7.28333	1.71198	-7.35			6245.57	-6.03333	756.82	-7.45
	1.15899	-6.33333	1.15868	-6.38333	1.15899	-6.33333	1.15899	-6.25	1.15868	-6.31667			1.83896	-6.88333	1.71505	-7.26667	1.71536	-7.25	1.71474	-7.23333	1.71505	-7.35			6255.57	-6.06667	757.82	-7.43333
	1.16083	-6.3	1.16114	-6.35	1.16083	-6.3	1.16114	-6.23333	1.16083	-6.3			1.84203	-6.86667	1.71812	-7.28333	1.71842	-7.26667	1.71873	-7.28333	1.71812	-7.31667			6265.57	-6.08333	758.82	-7.45
	1.16328	-6.28333	1.16359	-6.33333	1.16328	-6.28333	1.16328	-6.2	1.1639	-6.3			1.84632	-6.86667	1.7218	-7.3	1.72149	-7.28333	1.72118	-7.26667	1.7218	-7.28333			6275.57	-6	759.82	-7.46667
	1.16543	-6.25	1.16513	-6.31667	1.16574	-6.28333	1.16574	-6.2	1.16574	-6.26667			1.84939	-6.85	1.72456	-7.26667	1.72456	-7.25	1.72456	-7.26667	1.72456	-7.26667			6285.57	-6.03333	760.82	-7.46667
	1.16789	-6.23333	1.1685	-6.3	1.16789	-6.25	1.16758	-6.16667	1.16758	-6.25			1.85307	-6.78333	1.72824	-7.28333	1.72824	-7.25	1.72793	-7.25	1.72793	-7.25			6295.57	-6.06667	761.82	-7.46667
	1.17003	-6.23333	1.17034	-6.28333	1.17003	-6.23333	1.17003	-6.16667	1.17065	-6.23333			1.85613	-6.76667	1.73038	-7.23333	1.73069	-7.23333	1.731	-7.23333	1.73069	-7.25			6305.57	-6.03333	762.82	-7.48333
	1.17218	-6.21667	1.17218	-6.26667	1.17249	-6.23333	1.17249	-6.15	1.17218	-6.23333			1.8592	-6.78333	1.73407	-7.26667	1.73407	-7.2	1.73437	-7.23333	1.73407	-7.21667			6315.57	-5.85	763.82	-7.46667
	1.17463	-6.18333	1.17433	-6.25	1.17463	-6.18333	1.17494	-6.11667	1.17463	-6.18333			1.86288	-6.71667	1.73744	-7.23333	1.73713	-7.2	1.73713	-7.23333	1.73683	-7.23333			6325.57	-5.83333	764.82	-7.45
	1.17678	-6.16667	1.17709	-6.23333	1.17678	-6.15	1.17709	-6.06667	1.17709	-6.15			1.86626	-6.71667	1.74051	-7.23333	1.7402	-7.23333	1.74051	-7.2	1.74051	-7.23333			6335.57	-5.85	765.82	-7.48333
	1.17923	-6.15	1.17954	-6.25	1.17862	-6.15	1.17954	-6.06667	1.17923	-6.15			1.86902	-6.7	1.74357	-7.23333	1.74357	-7.25	1.74388	-7.2	1.74357	-7.26667			6345.57	-5.86667	766.82	-7.48333
	1.18169	-6.15	1.18169	-6.21667	1.18107	-6.11667	1.18169	-6.05	1.18138	-6.11667			1.87239	-6.65	1.74664	-7.23333	1.74664	-7.23333	1.74725	-7.2	1.74664	-7.25			6355.57	-5.85	767.82	-7.48333
	1.18353	-6.11667	1.18353	-6.18333	1.18322	-6.11667	1.18383	-6.03333	1.18353	-6.1			1.87607	-6.65	1.74971	-7.23333	1.74971	-7.21667	1.74971	-7.2	1.75001	-7.21667			6365.57	-5.81667	768.82	-7.48333
	1.18598	-6.1	1.18598	-6.16667	1.18598	-6.1	1.18567	-6	1.18598	-6.06667			1.87975	-6.58333	1.75308	-7.23333	1.75308	-7.23333	1.75308	-7.2	1.75308	-7.2			6375.57	-5.85	769.82	-7.45
	1.18813	-6.08333	1.18782	-6.13333	1.18813	-6.06667	1.18813	-5.96667	1.18813	-6.06667			1.88251	-6.58333	1.75615	-7.21667	1.75645	-7.2	1.75553	-7.21667	1.75584	-7.2			6385.57	-5.83333	770.82	-7.48333
	1.19058	-6.05	1.19058	-6.11667	1.19027	-6.05	1.19027	-5.95	1.18997	-6.05			1.88619	-6.56667	1.75922	-7.18333	1.75952	-7.2	1.75922	-7.23333	1.75922	-7.18333			6395.57	-5.85	771.82	-7.45
	1.19273	-6.03333	1.19273	-6.08333	1.19212	-6.03333	1.19242	-5.93333	1.19304	-6.03333			1.88926	-6.53333	1.76228	-7.16667	1.76259	-7.18333	1.76259	-7.18333	1.76228	-7.21667			6405.57	-5.85	772.82	-7.46667
	1.19518	-6.03333	1.19488	-6.06667	1.19488	-6.01667	1.19488	-5.91667	1.19488	-6.01667			1.89263	-6.51667	1.76535	-7.18333	1.76535	-7.16667	1.76566	-7.21667	1.76596	-7.18333			6415.57	-5.83333	773.82	-7.46667
	1.19672	-5.96667	1.19702	-6.05	1.19764	-6	1.19733	-5.9	1.19702	-5.98333			1.89631	-6.46667	1.76903	-7.15	1.76842	-7.15	1.76872	-7.16667	1.76903	-7.2			6425.57	-5.78333	774.82	-7.45
	1.19948	-5.95	1.19917	-6.01667	1.19948	-5.96667	1.19917	-5.88333	1.19948	-5.96667			1.89938	-6.43333	1.77179	-7.13333	1.77179	-7.16667	1.77148	-7.15	1.77179	-7.18333			6435.57	-5.78333	775.82	-7.46667
	1.20162	-5.93333	1.20132	-5.98333	1.20193	-5.95	1.20162	-5.85	1.20162	-5.95			1.90306	-6.41667	1.77455	-7.15	1.77516	-7.2	1.77486	-7.16667	1.77516	-7.18333			6445.57	-5.8	776.82	-7.45
	1.20346	-5.93333	1.20377	-5.98333	1.20408	-5.93333	1.20408	-5.83333	1.20346	-5.91667			1.90643	-6.38333	1.77823	-7.15	1.77823	-7.18333	1.77792	-7.15	1.77854	-7.2			6455.57	-5.8	777.82	-7.43333
	1.20592	-5.9	1.20622	-5.98333	1.20622	-5.88333	1.20592	-5.83333	1.20684	-5.91667			1.9095	-6.38333	1.78068	-7.15	1.7813	-7.11667	1.7816	-7.13333	1.78099	-7.15			6465.57	-5.76667	778.82	-7.43333
	1.20837	-5.86667	1.20806	-5.95	1.20868	-5.86667	1.20806	-5.8	1.20837	-5.88333			1.91288	-6.33333	1.78467	-7.13333	1.78406	-7.11667	1.78406	-7.15	1.78437	-7.15			6475.57	-5.78333	779.82	-7.45
	1.21052	-5.85	1.21052	-5.93333	1.21052	-5.86667	1.21052	-5.78333	1.21052	-5.85			1.91594	-6.3	1.78743	-7.13333	1.78774	-7.1	1.78713	-7.15	1.78774	-7.15			6485.57	-5.78333	780.82	-7.45
	1.21266	-5.85	1.21266	-5.91667	1.21297	-5.83333	1.21266	-5.75	1.21266	-5.83333			1.91993	-6.3	1.79019	-7.11667	1.7905	-7.11667	1.79081	-7.15	1.7905	-7.13333			6495.57	-5.83333	781.82	-7.45
	1.21481	-5.83333	1.21512	-5.88333	1.21512	-5.81667	1.2145	-5.73333	1.21481	-5.8			1.923	-6.23333	1.79357	-7.08333	1.79357	-7.1	1.79387	-7.13333	1.79357	-7.13333			6505.57	-5.78333	782.82	-7.45
	1.21696	-5.8	1.21727	-5.86667	1.21757	-5.78333	1.21727	-5.7	1.21727	-5.8			1.92637	-6.23333	1.79663	-7.08333	1.79694	-7.1	1.79694	-7.1	1.79694	-7.1			6515.57	-5.78333	783.82	-7.43333
	1.21941	-5.78333	1.21911	-5.85	1.21972	-5.78333	1.21972	-5.7	1.21941	-5.76667			1.92944	-6.2	1.80001	-7.06667	1.80001	-7.08333	1.80062	-7.13333	1.7997	-7.13333			6525.57	-5.73333	784.82	-7.43333
	1.22125	-5.75	1.22187	-5.83333	1.22187	-5.75	1.22187	-5.66667	1.22217	-5.73333			1.93342	-6.15	1.80338	-7.06667	1.80338	-7.06667	1.80338	-7.08333	1.80338	-7.1			6535.57	-5.75	785.82	-7.43333
	1.22401	-5.73333	1.22401	-5.81667	1.22401	-5.71667	1.22432	-5.63333	1.22401	-5.71667			1.93649	-6.11667	1.80645	-7.03333	1.80645	-7.06667	1.80583	-7.08333	1.80614	-7.08333			6545.57	-5.7	786.82	-7.43333
	1.22647	-5.7	1.22647	-5.78333	1.22616	-5.7	1.22647	-5.6	1.22585	-5.7			1.93987	-6.1	1.80952	-7.03333	1.80952	-7.05	1.80982	-7.06667	1.80982	-7.1			6555.57	-5.71667	787.82	-7.41667
	1.22831	-5.66667	1.22831	-5.75	1.22861	-5.7	1.22861	-5.61667	1.22831	-5.66667			1.94293	-6.03333	1.81258	-7.03333	1.81258	-7.05	1.8132	-7.03333	1.81258	-7.06667			6565.57	-5.71667	788.82	-7.43333
	1.23107	-5.66667	1.23076	-5.73333	1.23076	-5.68333	1.23107	-5.56667	1.23045	-5.65			1.946	-6.01667	1.81565	-7	1.81626	-7.01667	1.81534	-7.06667	1.81596	-7.05			6575.57	-5.73333	789.82	-7.41667
	1.23291	-5.63333	1.23321	-5.7	1.23291	-5.63333	1.23321	-5.53333	1.23321	-5.6			1.94968	-5.98333	1.81933	-7.01667	1.81902	-7	1.81902	-7.06667	1.81902	-7.06667			6585.57	-5.75	790.82	-7.43333
	1.23536	-5.61667	1.23475	-5.66667	1.23505	-5.6	1.23536	-5.51667	1.23536	-5.6			1.95275	-5.93333	1.8224	-6.96667	1.82209	-7	1.82209	-7.05	1.82209	-7.01667			6595.57	-5.7	791.82	-7.45
	1.23751	-5.58333	1.23751	-5.65	1.23781	-5.58333	1.2372	-5.51667	1.23781	-5.56667			1.95643	-5.93333	1.82516	-6.98333	1.82516	-7	1.82516	-7.03333	1.82516	-7.05			6605.57	-5.65	792.82	-7.43333
	1.23996	-5.58333	1.23996	-5.61667	1.23965	-5.55	1.23996	-5.48333	1.23996	-5.53333			1.95949	-5.88333	1.82853	-6.95	1.82792	-6.96667	1.82884	-7.01667	1.82822	-7			6615.57	-5.66667	793.82	-7.43333
	1.2418	-5.56667	1.2418	-5.61667	1.24211	-5.53333	1.24242	-5.43333	1.24211	-5.53333			1.96287	-5.85	1.83129	-6.95	1.8316	-6.98333	1.83129	-7.01667	1.8316	-7.01667			6625.57	-5.7	794.82	-7.43333
	1.24426	-5.51667	1.24395	-5.6	1.24426	-5.51667	1.24426	-5.41667	1.24456	-5.51667			1.96624	-5.83333	1.83466	-6.91667	1.83466	-6.95	1.83497	-6.95	1.83436	-7.05			6635.57	-5.71667	795.82	-7.41667
	1.2464	-5.51667	1.2464	-5.56667	1.2464	-5.5	1.24702	-5.41667	1.24702	-5.48333			1.96962	-5.78333	1.83773	-6.91667	1.83835	-6.95	1.83835	-6.95	1.83804	-7			6645.57	-6.53333	796.82	-7.43333
	1.24916	-5.46667	1.24886	-5.55	1.24855	-5.48333	1.24886	-5.4	1.24855	-5.46667			1.97299	-5.75	1.8408	-6.9	1.8408	-6.95	1.84111	-6.96667	1.84141	-6.96667			6655.57	-6.5	797.82	-7.41667
	1.251	-5.45	1.251	-5.51667	1.251	-5.46667	1.25131	-5.36667	1.25131	-5.45			1.97606	-5.71667	1.84417	-6.9	1.84417	-6.88333	1.84479	-6.95	1.84417	-6.96667			6665.57	-6.48333	798.82	-7.43333
	1.25346	-5.43333	1.25376	-5.5	1.25315	-5.43333	1.25346	-5.33333	1.25346	-5.4			1.97943	-5.66667	1.84724	-6.88333	1.84755	-6.88333	1.84693	-6.95	1.84755	-6.95			6675.57	-6.35	799.82	-7.45
	1.2553	-5.43333	1.2556	-5.46667	1.2553	-5.4	1.2553	-5.3	1.2556	-5.38333			1.98311	-5.65	1.85031	-6.83333	1.85061	-6.86667	1.85031	-6.91667	1.85061	-6.95			6685.57	-6.36667	800.82	-7.45
	1.25775	-5.38333	1.25744	-5.43333	1.25836	-5.4	1.25806	-5.28333	1.25806	-5.38333			1.98587	-5.61667	1.85368	-6.83333	1.85337	-6.88333	1.85368	-6.88333	1.85368	-6.91667			6695.57	-6.33333	801.82	-7.41667
	1.2599	-5.38333	1.2599	-5.41667	1.26051	-5.36667	1.2602	-5.25	1.2599	-5.33333			1.98955	-5.56667	1.85675	-6.81667	1.85675	-6.85	1.85705	-6.86667	1.85675	-6.93333			6705.57	-6.35	802.82	-7.43333
	1.26204	-5.33333	1.26266	-5.4	1.26266	-5.35	1.26266	-5.23333	1.26235	-5.3			1.99293	-5.53333	1.85951	-6.78333	1.85951	-6.81667	1.85981	-6.88333	1.86012	-6.93333			6715.57	-6.31667	803.82	-7.41667
	1.2645	-5.3	1.26419	-5.36667	1.2645	-5.3	1.2645	-5.2	1.2648	-5.3			1.9963	-5.5	1.86319	-6.76667	1.86258	-6.81667	1.86319	-6.85	1.86288	-6.9			6725.57	-6.38333	804.82	-7.43333
	1.26664	-5.28333	1.26664	-5.35	1.26664	-5.28333	1.26664	-5.2	1.26664	-5.25			1.99998	-5.46667	1.86656	-6.73333	1.86626	-6.81667	1.86595	-6.86667	1.86626	-6.9			6735.57	-6.35	805.82	-7.43333
	1.2691	-5.26667	1.26879	-5.31667	1.2691	-5.25	1.2691	-5.16667	1.2691	-5.21667			2.00305	-5.43333	1.86932	-6.73333	1.86902	-6.8	1.86932	-6.81667	1.86902	-6.86667			6745.57	-6.38333	806.82	-7.4
	1.27155	-5.23333	1.27155	-5.3	1.27125	-5.23333	1.27155	-5.13333	1.27125	-5.21667			2.00642	-5.38333	1.8727	-6.71667	1.87239	-6.75	1.8727	-6.81667	1.87239	-6.85			6755.57	-6.3	807.82	-7.41667
	1.2737	-5.21667	1.27339	-5.3	1.27339	-5.21667	1.27339	-5.11667	1.27401	-5.2			2.00979	-5.33333	1.87546	-6.71667	1.87576	-6.75	1.87546	-6.8	1.87546	-6.81667			6765.57	-6.3	808.82	-7.45
	1.27585	-5.18333	1.27585	-5.25	1.27554	-5.2	1.27585	-5.06667	1.27585	-5.16667			2.01317	-5.33333	1.87914	-6.7	1.87852	-6.71667	1.87914	-6.75	1.87883	-6.81667			6775.57	-6.3	809.82	-7.4
	1.27861	-5.16667	1.27769	-5.23333	1.27799	-5.15	1.2783	-5.06667	1.27769	-5.15			2.01654	-5.28333	1.8819	-6.68333	1.88159	-6.7	1.8819	-6.75	1.88251	-6.8			6785.57	-6.28333	810.82	-7.41667
	1.27983	-5.15	1.28014	-5.21667	1.28045	-5.13333	1.28014	-5.05	1.28014	-5.11667			2.01961	-5.25	1.88466	-6.63333	1.88558	-6.7	1.88496	-6.73333	1.88496	-6.76667			6795.57	-6.28333	811.82	-7.45
	1.28229	-5.13333	1.28229	-5.18333	1.28229	-5.11667	1.28259	-5	1.28259	-5.08333			2.02329	-5.2	1.88834	-6.58333	1.88865	-6.68333	1.88834	-6.71667	1.88803	-6.78333			6805.57	-7.01667	812.82	-7.45
	1.28443	-5.11667	1.28443	-5.16667	1.28443	-5.1	1.28474	-4.96667	1.28505	-5.06667			2.02636	-5.15	1.89141	-6.56667	1.8911	-6.61667	1.8911	-6.66667	1.89141	-6.78333			6815.57	-7	813.82	-7.45
	1.28719	-5.08333	1.28658	-5.13333	1.28719	-5.08333	1.28658	-4.93333	1.28689	-5.03333			2.02973	-5.11667	1.89447	-6.56667	1.89447	-6.61667	1.89478	-6.65	1.89447	-6.75			6825.57	-6.98333	814.82	-7.45
	1.28903	-5.05	1.28965	-5.1	1.28873	-5.03333	1.28903	-4.93333	1.28934	-5.01667			2.03372	-5.06667	1.89785	-6.55	1.89754	-6.61667	1.89815	-6.65	1.89785	-6.73333			6835.57	-6.95	815.82	-7.46667
	1.29118	-5.03333	1.29149	-5.08333	1.29087	-5.01667	1.29179	-4.93333	1.29149	-4.98333			2.03678	-5.05	1.90061	-6.53333	1.90061	-6.58333	1.90091	-6.61667	1.90091	-6.73333			6845.57	-6.93333	816.82	-7.48333
	1.29364	-5	1.29364	-5.06667	1.29394	-4.98333	1.29394	-4.9	1.29364	-4.98333			2.03985	-5.01667	1.90367	-6.5	1.90367	-6.58333	1.90398	-6.6	1.90459	-6.68333			6855.57	-7	817.82	-7.46667
	1.29609	-4.98333	1.29578	-5.05	1.29578	-4.96667	1.29609	-4.85	1.29609	-4.95			2.04353	-4.96667	1.90705	-6.46667	1.90705	-6.53333	1.90705	-6.6	1.90705	-6.65			6865.57	-6.96667	818.82	-7.43333
	1.29854	-4.93333	1.29793	-5.01667	1.29854	-4.93333	1.29824	-4.83333	1.29793	-4.9			2.0466	-4.91667	1.91011	-6.45	1.90981	-6.51667	1.91042	-6.56667	1.91042	-6.61667			6875.57	-6.93333	819.82	-7.41667
	1.30038	-4.91667	1.30038	-4.98333	1.30069	-4.91667	1.30069	-4.81667	1.30008	-4.88333			2.04997	-4.88333	1.91318	-6.41667	1.91349	-6.48333	1.91318	-6.55	1.91349	-6.6			6885.57	-6.91667	820.82	-7.41667
	1.30284	-4.9	1.30253	-4.96667	1.30284	-4.88333	1.30284	-4.78333	1.30222	-4.85			2.05365	-4.85	1.91686	-6.4	1.91656	-6.48333	1.91686	-6.55	1.91656	-6.6			6895.57	-6.9	821.82	-7.41667
	1.30468	-4.88333	1.30529	-4.93333	1.30529	-4.85	1.30468	-4.75	1.30498	-4.83333			2.05672	-4.8	1.91932	-6.36667	1.91962	-6.43333	1.91932	-6.48333	1.91962	-6.56667			6905.57	-6.85	822.82	-7.41667
	1.30744	-4.85	1.30713	-4.9	1.30713	-4.83333	1.30713	-4.75	1.30682	-4.81667			2.05917	-4.8	1.923	-6.35	1.923	-6.41667	1.92238	-6.46667	1.92269	-6.55			6915.57	-6.76667	823.82	-7.43333
	1.30928	-4.83333	1.30928	-4.88333	1.30928	-4.81667	1.30958	-4.7	1.30958	-4.78333			2.06316	-4.71667	1.92606	-6.3	1.92576	-6.4	1.92576	-6.43333	1.92637	-6.53333			6925.57	-6.8	824.82	-7.45
	1.31234	-4.78333	1.31204	-4.86667	1.31173	-4.76667	1.31204	-4.65	1.31204	-4.75			2.06654	-4.71667	1.92913	-6.3	1.92944	-6.38333	1.92913	-6.43333	1.92944	-6.51667			6935.57	-6.81667	825.82	-7.43333
	1.31388	-4.76667	1.31388	-4.83333	1.31357	-4.75	1.31388	-4.65	1.31388	-4.75			2.07052	-4.63333	1.9322	-6.28333	1.9325	-6.33333	1.9322	-6.38333	1.93281	-6.51667			6945.57	-6.8	826.82	-7.43333
	1.31572	-4.76667	1.31602	-4.8	1.31602	-4.73333	1.31602	-4.61667	1.31602	-4.71667			2.07328	-4.61667	1.93526	-6.25	1.93557	-6.3	1.93526	-6.38333	1.93557	-6.48333			6955.57	-6.75	827.82	-7.46667
	1.31817	-4.73333	1.31817	-4.76667	1.31817	-4.7	1.31817	-4.6	1.31817	-4.68333			2.07696	-4.58333	1.93864	-6.2	1.93864	-6.3	1.93833	-6.35	1.93895	-6.46667			6965.57	-6.75	828.82	-7.45
	1.32032	-4.7	1.32032	-4.75	1.32063	-4.7	1.32063	-4.56667	1.32032	-4.66667			2.08034	-4.53333	1.9414	-6.18333	1.94171	-6.25	1.94171	-6.33333	1.94201	-6.43333			6975.57	-6.83333	829.82	-7.45
	1.32308	-4.68333	1.32308	-4.75	1.32277	-4.66667	1.32277	-4.55	1.32277	-4.63333			2.0831	-4.51667	1.94508	-6.15	1.94477	-6.2	1.94477	-6.3	1.94447	-6.4			6985.57	-6.83333	830.82	-7.46667
	1.32523	-4.66667	1.32523	-4.71667	1.32523	-4.63333	1.32553	-4.53333	1.32492	-4.61667			2.08647	-4.48333	1.94753	-6.11667	1.94784	-6.2	1.94815	-6.26667	1.94753	-6.38333			6995.57	-6.85	831.82	-7.43333
	1.32707	-4.61667	1.32768	-4.68333	1.32768	-4.61667	1.32768	-4.5	1.32737	-4.56667			2.09046	-4.41667	1.95091	-6.06667	1.95091	-6.18333	1.95091	-6.23333	1.95091	-6.38333			7005.57	-6.81667	832.82	-7.43333
	1.32952	-4.58333	1.32952	-4.65	1.32983	-4.58333	1.32952	-4.48333	1.32952	-4.55			2.09322	-4.4	1.95428	-6.06667	1.95397	-6.15	1.95397	-6.2	1.95397	-6.31667			7015.57	-6.78333	833.82	-7.43333
	1.33167	-4.56667	1.33167	-4.65	1.33167	-4.53333	1.33197	-4.45	1.33197	-4.53333			2.09721	-4.35	1.95704	-6.03333	1.95735	-6.11667	1.95735	-6.18333	1.95735	-6.31667			7025.57	-6.78333	834.82	-7.43333
	1.33412	-4.55	1.33412	-4.61667	1.33443	-4.51667	1.33412	-4.41667	1.33443	-4.5			2.10027	-4.3	1.96011	-6.01667	1.96011	-6.1	1.96103	-6.15	1.96041	-6.26667			7035.57	-6.76667	835.82	-7.41667
	1.33627	-4.53333	1.33657	-4.56667	1.33627	-4.51667	1.33565	-4.38333	1.33688	-4.46667			2.10303	-4.28333	1.96348	-5.96667	1.96317	-6.08333	1.96287	-6.11667	1.9641	-6.25			7045.57	-6.61667	836.82	-7.43333
	1.33841	-4.48333	1.33841	-4.53333	1.33841	-4.45	1.33872	-4.38333	1.33841	-4.45			2.10671	-4.21667	1.96686	-5.95	1.96686	-6.05	1.96686	-6.1	1.96686	-6.25			7055.57	-6.65	837.82	-7.45
	1.34087	-4.46667	1.34056	-4.53333	1.34087	-4.43333	1.34056	-4.35	1.34056	-4.41667			2.11039	-4.2	1.96992	-5.91667	1.96992	-6.01667	1.96962	-6.1	1.96962	-6.2			7065.57	-6.58333	838.82	-7.45
	1.34301	-4.45	1.34301	-4.51667	1.34301	-4.43333	1.34271	-4.31667	1.34332	-4.4			2.11346	-4.15	1.97299	-5.88333	1.97299	-5.96667	1.97268	-6.05	1.97299	-6.18333			7075.57	-6.6	839.82	-7.46667
	1.34516	-4.43333	1.34516	-4.48333	1.34547	-4.4	1.34516	-4.3	1.34547	-4.38333			2.11683	-4.1	1.97575	-5.85	1.97606	-5.95	1.97636	-6.01667	1.97606	-6.16667			7085.57	-6.56667	840.82	-7.43333
	1.34762	-4.4	1.34792	-4.43333	1.347	-4.36667	1.34731	-4.26667	1.34762	-4.35			2.12021	-4.08333	1.97912	-5.83333	1.97974	-5.91667	1.97912	-6	1.97912	-6.15			7095.57	-6.58333	841.82	-7.41667
	1.34976	-4.36667	1.35007	-4.43333	1.34976	-4.33333	1.34946	-4.21667	1.34976	-4.31667			2.12389	-4.05	1.98219	-5.8	1.9825	-5.88333	1.9828	-5.96667	1.9825	-6.08333			7105.57	-6.56667	842.82	-7.41667
	1.35191	-4.33333	1.35222	-4.4	1.35191	-4.3	1.35191	-4.2	1.35222	-4.3			2.12696	-4.03333	1.98587	-5.75	1.98556	-5.85	1.98556	-5.96667	1.98587	-6.08333			7115.57	-6.55	843.82	-7.43333
	1.35406	-4.31667	1.35436	-4.36667	1.35375	-4.3	1.35436	-4.18333	1.35406	-4.26667			2.13002	-3.98333	1.98894	-5.73333	1.98894	-5.81667	1.98863	-5.9	1.98863	-6.05			7125.57	-6.55	844.82	-7.41667
	1.3562	-4.3	1.35651	-4.35	1.35651	-4.28333	1.35651	-4.16667	1.35682	-4.23333			2.1334	-3.95	1.99201	-5.7	1.99201	-5.8	1.9917	-5.88333	1.99201	-6.05			7135.57	-6.55	845.82	-7.43333
	1.35896	-4.25	1.35835	-4.33333	1.35866	-4.23333	1.35835	-4.11667	1.35896	-4.21667			2.13677	-3.88333	1.99477	-5.66667	1.99538	-5.78333	1.99507	-5.85	1.99507	-5.98333			7145.57	-6.55	846.82	-7.43333
	1.36111	-4.21667	1.36142	-4.28333	1.3608	-4.2	1.36111	-4.11667	1.36142	-4.18333			2.14014	-3.86667	1.99814	-5.65	1.99875	-5.75	1.99783	-5.81667	1.99845	-5.96667			7155.57	-6.51667	847.82	-7.43333
	1.36295	-4.2	1.36295	-4.28333	1.36326	-4.18333	1.36295	-4.08333	1.36356	-4.16667			2.14352	-3.81667	2.00151	-5.6	2.00121	-5.71667	2.00121	-5.78333	2.00121	-5.93333			7165.57	-6.5	848.82	-7.43333
	1.3654	-4.18333	1.3654	-4.23333	1.3651	-4.15	1.36571	-4.06667	1.36571	-4.11667			2.14689	-3.8	2.00458	-5.56667	2.00458	-5.66667	2.00427	-5.75	2.00489	-5.88333			7175.57	-6.5	849.82	-7.41667
	1.36755	-4.15	1.36755	-4.21667	1.36816	-4.13333	1.36786	-4.03333	1.36786	-4.11667			2.15057	-3.75	2.00703	-5.53333	2.00734	-5.65	2.00765	-5.71667	2.00765	-5.85			7185.57	-6.51667	850.82	-7.41667
	1.37	-4.13333	1.3697	-4.2	1.3697	-4.1	1.37	-4.01667	1.37	-4.08333			2.15333	-3.7	2.01071	-5.5	2.01102	-5.61667	2.01071	-5.66667	2.01102	-5.83333			7195.57	-6.53333	851.82	-7.41667
	1.37215	-4.11667	1.37215	-4.15	1.37215	-4.08333	1.37185	-3.96667	1.37185	-4.06667			2.15732	-3.66667	2.01409	-5.46667	2.01409	-5.58333	2.01409	-5.66667	2.01378	-5.8			7205.57	-6.48333	852.82	-7.45
	1.3743	-4.08333	1.3743	-4.11667	1.3743	-4.05	1.37461	-3.95	1.37461	-4.03333			2.16039	-3.63333	2.01685	-5.43333	2.01746	-5.55	2.01716	-5.63333	2.01654	-5.78333			7215.57	-6.46667	853.82	-7.41667
	1.37675	-4.06667	1.37645	-4.11667	1.37645	-4.03333	1.37706	-3.93333	1.37675	-4			2.16315	-3.6	2.02022	-5.38333	2.02022	-5.48333	2.01961	-5.61667	2.02053	-5.73333			7225.57	-6.5	854.82	-7.45
	1.3789	-4.03333	1.37859	-4.08333	1.37921	-4	1.37921	-3.9	1.37921	-3.96667			2.16683	-3.55	2.02329	-5.35	2.02329	-5.48333	2.02329	-5.56667	2.0239	-5.73333			7235.57	-6.48333	855.82	-7.45
	1.38105	-4	1.38135	-4.05	1.38105	-3.98333	1.38135	-3.86667	1.38105	-3.95			2.17051	-3.51667	2.02636	-5.33333	2.02666	-5.45	2.02636	-5.51667	2.02636	-5.68333			7245.57	-6.48333	856.82	-7.43333
	1.3835	-3.98333	1.3835	-4.03333	1.3835	-3.93333	1.3835	-3.83333	1.38381	-3.91667			2.17388	-3.5	2.02973	-5.28333	2.03034	-5.41667	2.02973	-5.48333	2.03004	-5.65			7255.57	-6.45	857.82	-7.41667
	1.38565	-3.95	1.38534	-4.01667	1.38565	-3.93333	1.38534	-3.8	1.38534	-3.9			2.17726	-3.45	2.0331	-5.28333	2.0328	-5.38333	2.0331	-5.46667	2.0331	-5.61667			7265.57	-6.48333	858.82	-7.45
	1.38749	-3.91667	1.38779	-3.98333	1.3881	-3.88333	1.3881	-3.8	1.3881	-3.85			2.18063	-3.41667	2.03586	-5.23333	2.03586	-5.33333	2.03648	-5.4	2.03586	-5.58333			7275.57	-6.45	859.82	-7.41667
	1.38994	-3.9	1.39025	-3.95	1.39025	-3.86667	1.39025	-3.76667	1.39055	-3.85			2.1837	-3.38333	2.03893	-5.2	2.03924	-5.3	2.03893	-5.38333	2.03924	-5.55			7285.57	-6.45	860.82	-7.41667
	1.3927	-3.86667	1.3927	-3.93333	1.39301	-3.85	1.39239	-3.75	1.3927	-3.81667			2.18738	-3.35	2.04231	-5.15	2.04261	-5.26667	2.04231	-5.38333	2.04231	-5.5			7295.57	-6.45	861.82	-7.41667
	1.39454	-3.85	1.39485	-3.9	1.39485	-3.81667	1.39485	-3.73333	1.39454	-3.78333			2.19044	-3.3	2.04568	-5.1	2.04537	-5.21667	2.04568	-5.31667	2.04568	-5.5			7305.57	-6.38333	862.82	-7.41667
	1.397	-3.81667	1.397	-3.86667	1.397	-3.78333	1.397	-3.7	1.3973	-3.76667			2.19382	-3.28333	2.04875	-5.08333	2.04844	-5.2	2.04844	-5.3	2.04844	-5.45			7315.57	-6.36667	863.82	-7.43333
	1.39853	-3.8	1.39884	-3.83333	1.39884	-3.76667	1.39945	-3.66667	1.39914	-3.75			2.19689	-3.23333	2.05181	-5.01667	2.05181	-5.15	2.05151	-5.26667	2.05212	-5.4			7325.57	-6.38333	864.82	-7.41667
	1.4016	-3.76667	1.4016	-3.81667	1.40129	-3.75	1.4016	-3.63333	1.40098	-3.71667			2.20026	-3.21667	2.05488	-5	2.05488	-5.15	2.05488	-5.2	2.05488	-5.4			7335.57	-6.36667	865.82	-7.41667
	1.40313	-3.75	1.40374	-3.78333	1.40405	-3.71667	1.40344	-3.63333	1.40405	-3.68333			2.20394	-3.18333	2.05795	-4.96667	2.05795	-5.11667	2.05795	-5.16667	2.05825	-5.35			7345.57	-6.33333	866.82	-7.4
	1.40589	-3.73333	1.40589	-3.75	1.40589	-3.68333	1.40589	-3.58333	1.40589	-3.66667			2.20701	-3.13333	2.06132	-4.93333	2.06101	-5.06667	2.06132	-5.15	2.06101	-5.3			7355.57	-6.33333	867.82	-7.4
	1.40834	-3.7	1.40804	-3.75	1.40834	-3.66667	1.40834	-3.55	1.40804	-3.65			2.21069	-3.08333	2.06439	-4.9	2.06439	-5.01667	2.06439	-5.08333	2.06439	-5.25			7365.57	-6.31667	868.82	-7.4
	1.41049	-3.66667	1.41018	-3.73333	1.41049	-3.63333	1.4108	-3.53333	1.41049	-3.6			2.21437	-3.08333	2.06776	-4.88333	2.06746	-5.01667	2.06746	-5.08333	2.06715	-5.25			7375.57	-6.28333	869.82	-7.4
	1.41264	-3.65	1.41264	-3.68333	1.41264	-3.61667	1.41294	-3.5	1.41325	-3.58333			2.21743	-3.05	2.07052	-4.83333	2.07052	-4.95	2.07052	-5.05	2.07022	-5.2			7385.57	-6.25	870.82	-7.46667
	1.4154	-3.61667	1.41509	-3.66667	1.4154	-3.58333	1.41509	-3.46667	1.41448	-3.55			2.22019	-3.01667	2.07328	-4.8	2.0739	-4.91667	2.0739	-5.01667	2.07359	-5.16667			7395.57	-6.21667	871.82	-7.41667
	1.41754	-3.61667	1.41724	-3.63333	1.41724	-3.55	1.41724	-3.45	1.41693	-3.53333			2.22449	-2.98333	2.07635	-4.75	2.07727	-4.88333	2.07666	-4.96667	2.07666	-5.15			7405.57	-6.21667	872.82	-7.43333
	1.41938	-3.55	1.41908	-3.61667	1.41969	-3.53333	1.41969	-3.41667	1.41938	-3.5			2.22725	-2.95	2.08003	-4.71667	2.08003	-4.85	2.08003	-4.93333	2.08003	-5.08333			7415.57	-6.18333	873.82	-7.46667
	1.42122	-3.55	1.42184	-3.58333	1.42245	-3.5	1.42153	-3.4	1.42153	-3.48333			2.23032	-2.91667	2.08279	-4.68333	2.0834	-4.8	2.0834	-4.9	2.0834	-5.08333			7425.57	-6.23333	874.82	-7.43333
	1.42337	-3.53333	1.42399	-3.55	1.42368	-3.48333	1.42368	-3.36667	1.42399	-3.45			2.2343	-2.86667	2.08647	-4.63333	2.08616	-4.75	2.08616	-4.85	2.08647	-5.03333			7435.57	-6.18333	875.82	-7.43333
	1.42613	-3.48333	1.42613	-3.51667	1.42644	-3.45	1.42613	-3.35	1.42613	-3.45			2.23737	-2.86667	2.08984	-4.6	2.08923	-4.73333	2.08923	-4.81667	2.08954	-4.98333			7445.57	-6.18333	876.82	-7.43333
	1.42828	-3.46667	1.42859	-3.5	1.42797	-3.41667	1.42859	-3.33333	1.42828	-3.4			2.24044	-2.83333	2.09261	-4.56667	2.09261	-4.71667	2.09261	-4.76667	2.09291	-4.96667			7455.57	-6.2	877.82	-7.43333
	1.43043	-3.45	1.43043	-3.46667	1.43073	-3.4	1.43073	-3.3	1.43104	-3.36667			2.24412	-2.78333	2.09537	-4.53333	2.09567	-4.65	2.09598	-4.73333	2.09567	-4.91667			7465.57	-6.2	878.82	-7.43333
	1.43288	-3.41667	1.43257	-3.45	1.43319	-3.38333	1.43319	-3.28333	1.43288	-3.35			2.24718	-2.73333	2.09874	-4.48333	2.09874	-4.61667	2.09905	-4.71667	2.09935	-4.9			7475.57	-6.15	879.82	-7.43333
	1.43503	-3.4	1.43533	-3.43333	1.43503	-3.35	1.43533	-3.25	1.43533	-3.33333			2.25056	-2.73333	2.1015	-4.45	2.10242	-4.58333	2.10211	-4.68333	2.10242	-4.85			7485.57	-6.18333	880.82	-7.4
	1.43717	-3.36667	1.43717	-3.4	1.43717	-3.31667	1.43748	-3.23333	1.43779	-3.31667			2.25393	-2.68333	2.10518	-4.43333	2.10518	-4.56667	2.10518	-4.63333	2.10549	-4.83333			7495.57	-6.16667	881.82	-7.41667
	1.43993	-3.33333	1.43993	-3.36667	1.43963	-3.3	1.43993	-3.2	1.43963	-3.26667			2.25731	-2.65	2.10825	-4.38333	2.10825	-4.51667	2.10794	-4.6	2.10794	-4.76667			7505.57	-6.2	882.82	-7.41667
	1.44208	-3.31667	1.44208	-3.36667	1.44177	-3.26667	1.44239	-3.18333	1.44208	-3.26667			2.26068	-2.61667	2.11131	-4.35	2.11162	-4.48333	2.11131	-4.58333	2.11162	-4.75			7515.57	-6.18333	883.82	-7.41667
	1.44392	-3.26667	1.44392	-3.33333	1.44392	-3.23333	1.44392	-3.15	1.44392	-3.23333			2.26375	-2.58333	2.11438	-4.31667	2.11469	-4.45	2.11438	-4.53333	2.11469	-4.7			7525.57	-6.23333	884.82	-7.41667
	1.44668	-3.26667	1.44607	-3.31667	1.44637	-3.21667	1.44637	-3.11667	1.44668	-3.2			2.26743	-2.56667	2.11775	-4.26667	2.11806	-4.4	2.11775	-4.51667	2.11775	-4.66667			7535.57	-6.16667	885.82	-7.38333
	1.44852	-3.23333	1.44883	-3.26667	1.44883	-3.2	1.44852	-3.1	1.44852	-3.16667			2.2708	-2.55	2.12082	-4.26667	2.12082	-4.38333	2.12082	-4.45	2.12082	-4.61667			7545.57	-6.15	886.82	-7.41667
	1.45098	-3.21667	1.45098	-3.25	1.45159	-3.18333	1.45067	-3.08333	1.45067	-3.15			2.27387	-2.5	2.1242	-4.21667	2.1242	-4.31667	2.1242	-4.41667	2.12389	-4.58333			7555.57	-6.15	887.82	-7.4
	1.45312	-3.18333	1.45312	-3.21667	1.45312	-3.13333	1.45374	-3.03333	1.45312	-3.11667			2.27755	-2.48333	2.12726	-4.16667	2.12696	-4.3	2.12726	-4.38333	2.12665	-4.53333			7565.57	-6.15	888.82	-7.4
	1.45527	-3.15	1.45558	-3.2	1.45527	-3.1	1.45527	-3.03333	1.45527	-3.08333			2.28092	-2.45	2.13033	-4.15	2.13033	-4.26667	2.13033	-4.35	2.13002	-4.51667			7575.57	-6.13333	889.82	-7.4
	1.45772	-3.13333	1.45772	-3.16667	1.45772	-3.1	1.45772	-2.98333	1.45772	-3.08333			2.28399	-2.43333	2.1334	-4.11667	2.1334	-4.25	2.1334	-4.3	2.13309	-4.5			7585.57	-6.15	890.82	-7.43333
	1.45987	-3.1	1.45987	-3.13333	1.46018	-3.05	1.45987	-2.96667	1.45987	-3.05			2.28767	-2.38333	2.13677	-4.06667	2.13677	-4.18333	2.13677	-4.26667	2.13677	-4.45			7595.57	-6.1	891.82	-7.45
	1.46232	-3.1	1.46232	-3.11667	1.4614	-3.03333	1.46202	-2.95	1.46202	-3.03333			2.29074	-2.36667	2.13984	-4.01667	2.13984	-4.13333	2.13984	-4.25	2.13984	-4.43333			7605.57	-6.1	892.82	-7.41667
	1.46478	-3.06667	1.46416	-3.08333	1.46447	-3.03333	1.46416	-2.91667	1.46416	-3			2.29411	-2.33333	2.14321	-3.98333	2.1429	-4.13333	2.1429	-4.21667	2.14321	-4.38333			7615.57	-6.05	893.82	-7.41667
	1.46631	-3.03333	1.46662	-3.08333	1.46692	-3	1.46631	-2.9	1.46692	-2.98333			2.29748	-2.31667	2.14628	-3.95	2.14628	-4.1	2.14628	-4.18333	2.14597	-4.35			7625.57	-5.96667	894.82	-7.41667
	1.46907	-3.03333	1.46876	-3.05	1.46876	-2.96667	1.46876	-2.86667	1.46876	-2.95			2.30086	-2.28333	2.14935	-3.91667	2.14904	-4.06667	2.14935	-4.13333	2.14935	-4.3			7635.57	-5.95	895.82	-7.41667
	1.47091	-2.98333	1.47091	-3.01667	1.47122	-2.95	1.47152	-2.85	1.47091	-2.93333			2.30393	-2.26667	2.15241	-3.86667	2.15241	-4.01667	2.15241	-4.1	2.1518	-4.26667			7645.57	-5.98333	896.82	-7.41667
	1.47336	-2.96667	1.47336	-2.98333	1.47336	-2.91667	1.47367	-2.81667	1.47306	-2.9			2.30761	-2.23333	2.15548	-3.83333	2.15579	-3.96667	2.15548	-4.06667	2.15579	-4.23333			7655.57	-5.98333	897.82	-7.43333
	1.47582	-2.95	1.47582	-2.96667	1.47521	-2.9	1.47521	-2.8	1.47582	-2.88333			2.31067	-2.2	2.15855	-3.81667	2.15855	-3.93333	2.15885	-4.03333	2.15855	-4.2			7665.57	-5.98333	898.82	-7.41667
	1.47766	-2.91667	1.47766	-2.95	1.47797	-2.86667	1.47766	-2.78333	1.47766	-2.85			2.31435	-2.18333	2.16192	-3.8	2.16192	-3.9	2.16161	-4	2.16192	-4.16667			7675.57	-5.98333	899.82	-7.41667
	1.47981	-2.9	1.48011	-2.91667	1.48011	-2.85	1.47981	-2.76667	1.48042	-2.83333			2.31742	-2.15	2.16468	-3.75	2.16468	-3.86667	2.16499	-3.95	2.16468	-4.11667			7685.57	-5.95	900.82	-7.43333
	1.48195	-2.88333	1.48226	-2.9	1.48287	-2.83333	1.48226	-2.73333	1.48257	-2.81667			2.32079	-2.13333	2.16775	-3.68333	2.16775	-3.81667	2.16805	-3.91667	2.16867	-4.08333			7695.57	-5.96667	901.82	-7.46667
	1.48471	-2.85	1.48502	-2.86667	1.48441	-2.81667	1.48471	-2.73333	1.48471	-2.76667			2.32355	-2.08333	2.17112	-3.7	2.17112	-3.8	2.17143	-3.86667	2.17143	-4.03333			7705.57	-5.9	902.82	-7.43333
	1.48717	-2.81667	1.48747	-2.85	1.48655	-2.78333	1.48686	-2.68333	1.48686	-2.75			2.32724	-2.08333	2.1745	-3.63333	2.17419	-3.76667	2.1745	-3.85	2.17419	-4.03333			7715.57	-5.96667	903.82	-7.4
	1.48901	-2.81667	1.48931	-2.81667	1.48901	-2.73333	1.48931	-2.65	1.48901	-2.73333			2.33061	-2.05	2.17787	-3.6	2.17726	-3.73333	2.17726	-3.81667	2.17756	-3.98333			7725.57	-6.71667	904.82	-7.41667
	1.49146	-2.78333	1.49177	-2.78333	1.49115	-2.73333	1.49146	-2.63333	1.49177	-2.71667			2.33429	-2.01667	2.18063	-3.55	2.18094	-3.7	2.18063	-3.76667	2.18063	-3.95			7735.57	-6.65	905.82	-7.41667
	1.4933	-2.75	1.4933	-2.75	1.49391	-2.68333	1.49391	-2.6	1.4933	-2.68333			2.33797	-2	2.184	-3.55	2.184	-3.66667	2.1837	-3.73333	2.184	-3.9			7745.57	-6.65	906.82	-7.41667
	1.49606	-2.73333	1.49545	-2.73333	1.49606	-2.68333	1.49606	-2.6	1.49606	-2.66667			2.34073	-1.98333	2.18707	-3.5	2.18676	-3.63333	2.18707	-3.7	2.18707	-3.86667			7755.57	-6.66667	907.82	-7.4
	1.4979	-2.7	1.4979	-2.71667	1.4979	-2.65	1.4979	-2.56667	1.4979	-2.63333			2.34441	-1.95	2.19014	-3.46667	2.19044	-3.58333	2.19014	-3.66667	2.19014	-3.85			7765.57	-6.68333	908.82	-7.4
	1.50005	-2.66667	1.50066	-2.7	1.50005	-2.6	1.50005	-2.55	1.50066	-2.6			2.34717	-1.93333	2.19351	-3.45	2.1929	-3.55	2.1932	-3.63333	2.19351	-3.8			7775.57	-6.5	909.82	-7.41667
	1.5022	-2.66667	1.5022	-2.65	1.50281	-2.58333	1.5022	-2.5	1.5025	-2.6			2.35116	-1.9	2.19658	-3.4	2.19627	-3.53333	2.19658	-3.58333	2.19658	-3.75			7785.57	-6.51667	910.82	-7.41667
	1.50465	-2.61667	1.50465	-2.65	1.50526	-2.58333	1.50434	-2.5	1.50465	-2.55			2.35392	-1.88333	2.19903	-3.36667	2.19965	-3.5	2.19965	-3.58333	2.19995	-3.73333			7795.57	-6.53333	911.82	-7.41667
	1.5068	-2.61667	1.50649	-2.63333	1.5071	-2.55	1.5071	-2.46667	1.5071	-2.53333			2.35729	-1.85	2.20241	-3.33333	2.20271	-3.45	2.20241	-3.55	2.20302	-3.7			7805.57	-6.53333	912.82	-7.4
	1.50925	-2.58333	1.50894	-2.6	1.50925	-2.53333	1.50925	-2.43333	1.50925	-2.51667			2.36097	-1.83333	2.20578	-3.3	2.20609	-3.41667	2.20578	-3.48333	2.20609	-3.66667			7815.57	-6.55	913.82	-7.41667
	1.5117	-2.56667	1.51109	-2.58333	1.5114	-2.48333	1.5114	-2.41667	1.5114	-2.5			2.36373	-1.8	2.20915	-3.26667	2.20885	-3.4	2.20915	-3.46667	2.20946	-3.63333			7825.57	-6.48333	914.82	-7.45
	1.51385	-2.53333	1.51385	-2.55	1.51385	-2.48333	1.51354	-2.41667	1.51416	-2.45			2.36772	-1.78333	2.21222	-3.21667	2.21253	-3.35	2.21222	-3.43333	2.21253	-3.58333			7835.57	-6.51667	915.82	-7.41667
	1.51569	-2.53333	1.516	-2.53333	1.51569	-2.45	1.516	-2.36667	1.516	-2.45			2.37109	-1.76667	2.21529	-3.21667	2.21529	-3.31667	2.21529	-3.4	2.21559	-3.55			7845.57	-6.51667	916.82	-7.41667
	1.51814	-2.5	1.51814	-2.51667	1.51845	-2.43333	1.51876	-2.33333	1.51845	-2.41667			2.37416	-1.73333	2.21835	-3.16667	2.21866	-3.3	2.21835	-3.35	2.21835	-3.53333			7855.57	-6.51667	917.82	-7.38333
	1.5206	-2.46667	1.5206	-2.46667	1.5206	-2.41667	1.5209	-2.33333	1.52029	-2.4			2.37784	-1.73333	2.22173	-3.13333	2.22173	-3.26667	2.22142	-3.31667	2.22173	-3.48333			7865.57	-6.51667	918.82	-7.4
	1.52305	-2.45	1.52274	-2.45	1.52274	-2.4	1.52274	-2.31667	1.52274	-2.38333			2.38091	-1.7	2.2251	-3.1	2.2248	-3.21667	2.22418	-3.3	2.22449	-3.45			7875.57	-6.48333	919.82	-7.41667
	1.52489	-2.43333	1.5252	-2.43333	1.52489	-2.35	1.5252	-2.28333	1.52551	-2.36667			2.38428	-1.68333	2.22817	-3.08333	2.22786	-3.18333	2.22817	-3.25	2.22817	-3.41667			7885.57	-6.45	920.82	-7.43333
	1.52735	-2.4	1.52765	-2.4	1.52704	-2.33333	1.52765	-2.26667	1.52735	-2.33333			2.38766	-1.65622	2.23093	-3.05	2.23124	-3.15	2.23124	-3.23333	2.23124	-3.4			7895.57	-6.41667	921.82	-7.43333
	1.52949	-2.36667	1.52949	-2.4	1.52949	-2.31667	1.52949	-2.23333	1.52949	-2.31667			2.39134	-1.63577	2.2343	-3	2.23369	-3.13333	2.2343	-3.21667	2.234	-3.35			7905.57	-6.46667	922.82	-7.43333
	1.53133	-2.36667	1.53164	-2.36667	1.53164	-2.28333	1.53225	-2.21667	1.53164	-2.28333			2.3941	-1.63577	2.23737	-2.98333	2.23737	-3.08333	2.23768	-3.16667	2.23706	-3.35			7915.57	-6.41667	923.82	-7.41667
	1.5344	-2.33333	1.53409	-2.36667	1.5344	-2.26667	1.53409	-2.18333	1.53409	-2.25			2.39747	-1.59487	2.24044	-2.96667	2.24074	-3.06667	2.24013	-3.13333	2.24044	-3.28333			7925.57	-6.4	924.82	-7.41667
	1.53624	-2.31667	1.53624	-2.33333	1.53624	-2.25	1.53655	-2.16667	1.53624	-2.23333			2.40115	-1.57443	2.2432	-2.9	2.24381	-3.03333	2.24381	-3.1	2.2435	-3.26667			7935.57	-6.38333	925.82	-7.43333
	1.53808	-2.28333	1.53869	-2.3	1.53839	-2.23333	1.53808	-2.15	1.53839	-2.21667			2.40453	-1.55398	2.24657	-2.88333	2.24657	-3	2.24657	-3.06667	2.24688	-3.23333			7945.57	-6.4	926.82	-7.41667
	1.54084	-2.26667	1.54115	-2.28333	1.54053	-2.2	1.54084	-2.13333	1.54053	-2.2			2.40759	-1.52331	2.24995	-2.85	2.24964	-2.96667	2.24995	-3.03333	2.24995	-3.18333			7955.57	-6.35	927.82	-7.4
	1.54299	-2.23333	1.54299	-2.25	1.54299	-2.16667	1.54299	-2.11667	1.54299	-2.16667			2.41097	-1.52331	2.25301	-2.81667	2.25301	-2.95	2.25271	-3	2.25301	-3.15			7965.57	-6.33333	928.82	-7.38333
	1.54513	-2.23333	1.54483	-2.21667	1.54544	-2.16667	1.54513	-2.08333	1.54513	-2.15			2.41465	-1.50286	2.25608	-2.8	2.25669	-2.9	2.25608	-2.98333	2.25608	-3.13333			7975.57	-6.31667	929.82	-7.4
	1.54759	-2.2	1.54728	-2.2	1.54728	-2.15	1.54789	-2.05	1.54759	-2.13333			2.41771	-1.48241	2.25945	-2.76667	2.25945	-2.88333	2.25945	-2.93333	2.25915	-3.08333			7985.57	-6.35	930.82	-7.41667
	1.54943	-2.16667	1.55004	-2.18333	1.54973	-2.11667	1.54973	-2.05	1.54943	-2.11667			2.42109	-1.47219	2.26252	-2.75	2.26252	-2.81667	2.26191	-2.91667	2.26221	-3.05			7995.57	-6.35	931.82	-7.41667
	1.55188	-2.18333	1.55219	-2.15	1.55219	-2.1	1.55188	-2.01667	1.55188	-2.1			2.42477	-1.44152	2.26559	-2.71667	2.26559	-2.81667	2.26559	-2.88333	2.26589	-3.03333			8005.57	-6.33333	932.82	-7.41667
	1.55403	-2.13333	1.55434	-2.15	1.55403	-2.08333	1.55434	-2	1.55434	-2.06667			2.42784	-1.42107	2.26896	-2.66667	2.26927	-2.78333	2.26896	-2.85	2.26865	-3.01667			8015.57	-6.33333	933.82	-7.4
	1.55618	-2.1	1.55679	-2.13333	1.55618	-2.05	1.55648	-2	1.55648	-2.03333			2.43121	-1.3904	2.27172	-2.63333	2.27203	-2.75	2.27172	-2.81667	2.27141	-2.95			8025.57	-6.35	934.82	-7.4
	1.55863	-2.1	1.55832	-2.1	1.55863	-2.05	1.55863	-1.95	1.55863	-2.01667			2.43458	-1.38018	2.2751	-2.61667	2.27479	-2.73333	2.27479	-2.8	2.2751	-2.93333			8035.57	-6.3	935.82	-7.41667
	1.56078	-2.08333	1.56078	-2.08333	1.56108	-2.01667	1.56078	-1.93333	1.56108	-2			2.43796	-1.35973	2.27816	-2.6	2.27786	-2.68333	2.27786	-2.76667	2.27786	-2.91667			8045.57	-6.2	936.82	-7.4
	1.56354	-2.06667	1.56292	-2.05	1.56323	-1.98333	1.56354	-1.91667	1.56354	-1.96667			2.44133	-1.34951	2.28092	-2.55	2.28123	-2.65	2.28092	-2.75	2.28092	-2.86667			8055.57	-6.2	937.82	-7.41667
	1.56538	-2.03333	1.56538	-2.01667	1.56538	-1.95	1.56599	-1.88333	1.56568	-1.96667			2.4447	-1.31884	2.2843	-2.53333	2.2843	-2.63333	2.28491	-2.71667	2.2843	-2.85			8065.57	-6.21667	938.82	-7.4
	1.56722	-2.01667	1.56783	-2	1.56752	-1.95	1.56783	-1.88333	1.56814	-1.93333			2.44808	-1.31884	2.28767	-2.5	2.28767	-2.6	2.28767	-2.65	2.28736	-2.83333			8075.57	-6.2	939.82	-7.43333
	1.56967	-2	1.56998	-2	1.56967	-1.93333	1.56998	-1.86667	1.57028	-1.91667			2.45145	-1.29839	2.29074	-2.46667	2.29043	-2.6	2.29104	-2.63333	2.29104	-2.78333			8085.57	-6.21667	940.82	-7.41667
	1.57212	-1.96667	1.57212	-1.96667	1.57243	-1.9	1.57212	-1.83333	1.57182	-1.9			2.45452	-1.27794	2.2938	-2.45	2.29411	-2.55	2.29411	-2.6	2.2935	-2.76667			8095.57	-6.25	941.82	-7.4
	1.57396	-1.95	1.57427	-1.95	1.57396	-1.86667	1.57458	-1.83333	1.57458	-1.86667			2.45789	-1.2575	2.29656	-2.4	2.29687	-2.5	2.29687	-2.6	2.29718	-2.73333			8105.57	-6.23333	942.82	-7.38333
	1.57672	-1.91667	1.57703	-1.93333	1.57672	-1.86667	1.57672	-1.8	1.57672	-1.86667			2.46127	-1.23705	2.29994	-2.4	2.30055	-2.5	2.30025	-2.55	2.29963	-2.71667			8115.57	-6.26667	943.82	-7.38333
	1.57887	-1.91667	1.57887	-1.91667	1.57887	-1.83333	1.57887	-1.76667	1.57857	-1.83333			2.46464	-1.22683	2.30362	-2.36667	2.30301	-2.46667	2.30301	-2.53333	2.30362	-2.68333			8125.57	-6.26667	944.82	-7.38333
	1.58133	-1.91667	1.58071	-1.88333	1.58133	-1.81667	1.58163	-1.76667	1.58163	-1.81667			2.46771	-1.2166	2.30638	-2.31667	2.30669	-2.43333	2.30607	-2.5	2.30669	-2.63333			8135.57	-6.28333	945.82	-7.4
	1.58317	-1.86667	1.58347	-1.85	1.58317	-1.8	1.58317	-1.75	1.58347	-1.8			2.47139	-1.19616	2.30975	-2.31667	2.30914	-2.4	2.30945	-2.46667	2.30945	-2.6			8145.57	-6.25	946.82	-7.38333
	1.58562	-1.83333	1.58562	-1.86667	1.58593	-1.78333	1.58531	-1.7	1.58593	-1.78333			2.47476	-1.16548	2.31313	-2.28333	2.31282	-2.4	2.31251	-2.45	2.31251	-2.58333			8155.57	-6.25	947.82	-7.4
	1.58777	-1.83333	1.58777	-1.81667	1.58777	-1.76667	1.58807	-1.71667	1.58838	-1.75			2.47783	-1.16548	2.31558	-2.26667	2.31589	-2.36667	2.31589	-2.41667	2.31589	-2.53333			8165.57	-6.15	948.82	-7.43333
	1.59022	-1.81667	1.59022	-1.78333	1.59022	-1.73333	1.59053	-1.68333	1.59053	-1.73333			2.48151	-1.15526	2.31865	-2.23333	2.31895	-2.33333	2.31895	-2.38333	2.31865	-2.51667			8175.57	-6.21667	949.82	-7.41667
	1.59237	-1.8	1.59267	-1.78333	1.59237	-1.71667	1.59298	-1.66644	1.59237	-1.71667			2.48488	-1.15526	2.32233	-2.21667	2.32233	-2.3	2.32233	-2.36667	2.32233	-2.48333			8185.57	-6.18333	950.82	-7.43333
	1.59482	-1.78333	1.59451	-1.76667	1.59482	-1.71667	1.59451	-1.64599	1.59482	-1.7			2.48826	-1.13481	2.32478	-2.16667	2.32509	-2.28333	2.3254	-2.33333	2.32509	-2.46667			8195.58	-6.2	951.82	-7.4
	1.59666	-1.75	1.59697	-1.71667	1.59697	-1.68333	1.59697	-1.61532	1.59697	-1.68333			2.49163	-1.10414	2.32846	-2.15	2.32846	-2.25	2.32846	-2.31667	2.32846	-2.45			8205.58	-6.16667	952.82	-7.4
	1.59942	-1.73333	1.59942	-1.73333	1.59911	-1.66644	1.59911	-1.59487	1.59973	-1.65622			2.4947	-1.0837	2.33184	-2.13333	2.33153	-2.21667	2.33153	-2.3	2.33153	-2.41667			8215.58	-6.16667	953.82	-7.36667
	1.60187	-1.7	1.60126	-1.7	1.60157	-1.64599	1.60126	-1.57443	1.60157	-1.61532			2.49868	-1.07347	2.3346	-2.1	2.3349	-2.2	2.33521	-2.26667	2.3349	-2.38333			8225.58	-6.15	954.82	-7.38333
	1.60372	-1.7	1.6031	-1.68333	1.60372	-1.63577	1.60372	-1.5642	1.60402	-1.62554			2.50175	-1.07347	2.33736	-2.08333	2.33766	-2.18333	2.33797	-2.23333	2.33766	-2.36667			8235.58	-6.13333	955.82	-7.4
	1.60586	-1.68333	1.60586	-1.68333	1.60556	-1.6051	1.60586	-1.54376	1.60586	-1.59487			2.50513	-1.05303	2.34134	-2.05	2.34104	-2.15	2.34104	-2.2	2.34073	-2.33333			8245.58	-6.13333	956.82	-7.41667
	1.60832	-1.65622	1.60801	-1.63577	1.60832	-1.58465	1.60832	-1.54376	1.60832	-1.5642			2.5085	-1.03258	2.3441	-2.03333	2.3441	-2.13333	2.34441	-2.18333	2.34441	-2.31667			8255.58	-6.06667	957.82	-7.38333
	1.61046	-1.62554	1.60985	-1.61532	1.61046	-1.57443	1.61046	-1.51309	1.61046	-1.55398			2.51218	-1.03258	2.34686	-2.01667	2.34748	-2.1	2.34717	-2.15	2.34686	-2.28333			8265.58	-6.06667	958.82	-7.38333
	1.61261	-1.62554	1.6123	-1.59487	1.61261	-1.55398	1.6123	-1.49264	1.61261	-1.55398			2.51494	-1.01213	2.35024	-1.98333	2.35055	-2.08333	2.35085	-2.15	2.35055	-2.26667			8275.58	-6.06667	959.82	-7.38333
	1.61506	-1.61532	1.61476	-1.57443	1.61506	-1.53353	1.61506	-1.47219	1.61506	-1.52331			2.51862	-0.991683	2.35361	-1.95	2.35361	-2.05	2.35331	-2.1	2.35361	-2.23333			8285.58	-6.05	960.82	-7.41667
	1.61721	-1.57443	1.61752	-1.57443	1.6169	-1.51309	1.6169	-1.46197	1.6169	-1.52331			2.52107	-0.98146	2.35699	-1.95	2.35699	-2.01667	2.35668	-2.08333	2.35668	-2.2			8295.58	-6.01667	961.82	-7.38333
	1.61905	-1.57443	1.61936	-1.55398	1.61936	-1.49264	1.61905	-1.4313	1.61966	-1.50286			2.52475	-0.98146	2.36005	-1.91667	2.35975	-1.98333	2.36036	-2.05	2.36005	-2.18333			8305.58	-6.05	962.82	-7.4
	1.6212	-1.53353	1.6212	-1.53353	1.6215	-1.46197	1.62181	-1.4313	1.62181	-1.46197			2.52813	-0.95079	2.36281	-1.88333	2.36281	-1.96667	2.36312	-2.05	2.36312	-2.15			8315.58	-6.03333	963.82	-7.4
	1.62396	-1.53353	1.62365	-1.50286	1.62396	-1.46197	1.62457	-1.40063	1.62365	-1.45174			2.5315	-0.95079	2.36619	-1.86667	2.36619	-1.95	2.36588	-2.01667	2.36619	-2.15			8325.58	-6	964.82	-7.38333
	1.6261	-1.50286	1.6261	-1.48241	1.6261	-1.45174	1.6261	-1.36996	1.6258	-1.4313			2.53457	-0.920118	2.36895	-1.83333	2.36925	-1.95	2.36925	-1.98333	2.36925	-2.1			8335.58	-6.03333	965.82	-7.41667
	1.62825	-1.50286	1.62825	-1.46197	1.62856	-1.4313	1.62825	-1.36996	1.62825	-1.4313			2.53856	-0.930343	2.37201	-1.81667	2.37263	-1.91667	2.37263	-1.95	2.37232	-2.08333			8345.58	-5.98333	966.82	-7.4
	1.6304	-1.45174	1.6304	-1.44152	1.6304	-1.41085	1.6304	-1.34951	1.6304	-1.3904			2.54162	-0.909895	2.376	-1.8	2.37569	-1.88333	2.37539	-1.95	2.37569	-2.05			8355.58	-5.91667	967.82	-7.43333
	1.63255	-1.46197	1.63255	-1.42107	1.63285	-1.3904	1.63285	-1.31884	1.63316	-1.38018			2.545	-0.899672	2.37907	-1.78333	2.37846	-1.86667	2.37876	-1.9	2.37876	-2.05			8365.58	-5.91667	968.82	-7.41667
	1.63531	-1.44152	1.63469	-1.42107	1.635	-1.35973	1.63531	-1.32906	1.635	-1.34951			2.54837	-0.889448	2.38183	-1.76667	2.38214	-1.85	2.38183	-1.88333	2.38214	-2.01667			8375.58	-5.93333	969.82	-7.43333
	1.63715	-1.42107	1.63715	-1.3904	1.63745	-1.33929	1.63745	-1.27794	1.63745	-1.34951			2.55174	-0.879225	2.3852	-1.73333	2.3852	-1.83333	2.3852	-1.86667	2.3852	-2			8385.58	-5.95	970.82	-7.43333
	1.6396	-1.40063	1.6396	-1.38018	1.6396	-1.33929	1.63929	-1.27794	1.63929	-1.31884			2.55542	-0.848555	2.38888	-1.73333	2.38796	-1.81667	2.38827	-1.83333	2.38827	-1.98333			8395.58	-5.91667	971.82	-7.41667
	1.64113	-1.40063	1.64205	-1.35973	1.64175	-1.30861	1.64205	-1.27794	1.64144	-1.31884			2.55819	-0.848555	2.39134	-1.68333	2.39164	-1.78333	2.39134	-1.83333	2.39164	-1.95			8405.58	-5.91667	972.82	-7.43333
	1.6442	-1.38018	1.6442	-1.34951	1.6442	-1.28817	1.64359	-1.26772	1.64389	-1.27794			2.56217	-0.83833	2.39502	-1.66644	2.39471	-1.76667	2.3944	-1.81667	2.39471	-1.91667			8415.58	-5.95	973.82	-7.41667
	1.64635	-1.36996	1.64573	-1.32906	1.64635	-1.28817	1.64604	-1.22683	1.64573	-1.27794			2.56493	-0.828107	2.39747	-1.65622	2.39778	-1.73333	2.39716	-1.78333	2.39747	-1.88333			8425.58	-5.93333	974.82	-7.41667
	1.64849	-1.33929	1.6488	-1.30861	1.64819	-1.27794	1.64849	-1.22683	1.6488	-1.26772			2.56831	-0.828107	2.40084	-1.63577	2.40054	-1.7	2.40084	-1.76667	2.40084	-1.88333			8435.58	-5.91667	975.82	-7.4
	1.65095	-1.31884	1.65064	-1.28817	1.65064	-1.26772	1.65125	-1.20638	1.65064	-1.24727			2.57168	-0.828107	2.40422	-1.61532	2.40361	-1.68333	2.40391	-1.73333	2.40391	-1.85			8445.58	-5.88333	976.82	-7.4
	1.65309	-1.30861	1.65279	-1.28817	1.65309	-1.22683	1.65309	-1.16548	1.6534	-1.23705			2.57536	-0.797437	2.40698	-1.59487	2.40729	-1.68333	2.40759	-1.73333	2.40698	-1.83333			8455.58	-5.91667	977.82	-7.4
	1.65524	-1.27794	1.65524	-1.26772	1.65494	-1.2166	1.65524	-1.16548	1.65555	-1.19616			2.57843	-0.787213	2.40974	-1.58465	2.41005	-1.65622	2.41035	-1.7	2.41035	-1.81667			8465.58	-5.88333	978.82	-7.4
	1.6577	-1.26772	1.65739	-1.2575	1.6577	-1.20638	1.65739	-1.16548	1.65739	-1.19616			2.5818	-0.77699	2.41342	-1.55398	2.41311	-1.63577	2.41342	-1.7	2.41311	-1.78333			8475.58	-5.91667	979.82	-7.38333
	1.65984	-1.26772	1.66046	-1.23705	1.66015	-1.19616	1.66015	-1.12459	1.65954	-1.17571			2.58487	-0.766765	2.41618	-1.53353	2.41649	-1.6051	2.41649	-1.66644	2.41649	-1.76667			8485.58	-5.91667	980.82	-7.38333
	1.66199	-1.23705	1.6623	-1.20638	1.66199	-1.17571	1.66168	-1.11437	1.66168	-1.17571			2.58824	-0.756542	2.41986	-1.51309	2.41986	-1.6051	2.41986	-1.63577	2.41986	-1.76667			8495.58	-5.88333	981.82	-7.38333
	1.66444	-1.22683	1.66414	-1.2166	1.66414	-1.14504	1.66383	-1.10414	1.66414	-1.15526			2.59162	-0.746318	2.42293	-1.50286	2.42293	-1.57443	2.42293	-1.61532	2.42293	-1.73333			8505.58	-5.85	982.82	-7.38333
	1.66659	-1.20638	1.66598	-1.17571	1.66628	-1.12459	1.66628	-1.09392	1.6669	-1.13481			2.59499	-0.736095	2.4263	-1.48241	2.42569	-1.5642	2.4263	-1.59487	2.42569	-1.7			8515.58	-5.85	983.82	-7.38333
	1.66843	-1.18593	1.66904	-1.18593	1.66874	-1.12459	1.66874	-1.06325	1.66843	-1.11437			2.59836	-0.725872	2.42906	-1.45174	2.42876	-1.53353	2.42845	-1.5642	2.42906	-1.68333			8525.58	-5.85	984.82	-7.38333
	1.6715	-1.17571	1.67088	-1.16548	1.67088	-1.11437	1.67088	-1.05303	1.67088	-1.10414			2.60204	-0.715648	2.43213	-1.44152	2.43244	-1.52331	2.43244	-1.5642	2.43244	-1.66644			8535.58	-5.83333	985.82	-7.38333
	1.67334	-1.15526	1.67303	-1.14504	1.67334	-1.11437	1.67334	-1.03258	1.67303	-1.0837			2.60511	-0.725872	2.4352	-1.4313	2.4355	-1.49264	2.4352	-1.55398	2.43581	-1.63577			8545.58	-5.85	986.82	-7.4
	1.67548	-1.13481	1.67548	-1.11437	1.67548	-1.06325	1.67487	-1.03258	1.67548	-1.06325			2.60849	-0.705425	2.43826	-1.42107	2.43796	-1.49264	2.43826	-1.53353	2.43857	-1.62554			8555.58	-5.68333	987.82	-7.36667
	1.67794	-1.13481	1.67794	-1.10414	1.67794	-1.06325	1.67794	-1.01213	1.67794	-1.05303			2.61217	-0.684977	2.44194	-1.38018	2.44225	-1.45174	2.44225	-1.49264	2.44164	-1.61532			8565.58	-5.7	988.82	-7.4
	1.68008	-1.12459	1.67978	-1.09392	1.68039	-1.05303	1.68008	-0.991683	1.68008	-1.05303			2.61554	-0.674753	2.44501	-1.36996	2.4447	-1.4313	2.4447	-1.48241	2.44532	-1.57443			8575.58	-5.65	989.82	-7.4
	1.68254	-1.11437	1.68193	-1.07347	1.68223	-1.03258	1.68223	-0.991683	1.68254	-1.03258			2.6183	-0.66453	2.44746	-1.34951	2.44838	-1.41085	2.44777	-1.47219	2.44808	-1.5642			8585.58	-5.65	990.82	-7.38333
	1.68469	-1.10414	1.68407	-1.05303	1.68438	-1.01213	1.68438	-0.98146	1.68438	-1.01213			2.62198	-0.644083	2.45145	-1.32906	2.45114	-1.42107	2.45084	-1.44152	2.45114	-1.53353			8595.58	-5.63333	991.82	-7.4
	1.68714	-1.0837	1.68653	-1.06325	1.68653	-0.991683	1.68714	-0.95079	1.68653	-1.01213			2.62566	-0.644083	2.45452	-1.31884	2.45421	-1.3904	2.45391	-1.44152	2.45483	-1.53353			8605.58	-5.66667	992.82	-7.4
	1.68867	-1.05303	1.68929	-1.02236	1.68898	-0.991683	1.68898	-0.940567	1.68929	-0.991683			2.62842	-0.644083	2.45728	-1.30861	2.45759	-1.35973	2.45759	-1.42107	2.45728	-1.51309			8615.58	-5.63333	993.82	-7.4
	1.69143	-1.05303	1.69113	-1.01213	1.69113	-0.971237	1.69113	-0.920118	1.69113	-0.971237			2.6321	-0.623637	2.46035	-1.29839	2.46065	-1.35973	2.46065	-1.41085	2.46035	-1.50286			8625.58	-5.6	994.82	-7.4
	1.69327	-1.03258	1.69358	-1.00191	1.69327	-0.961013	1.69358	-0.930343	1.69389	-0.95079			2.63548	-0.613413	2.46403	-1.2575	2.46372	-1.33929	2.46403	-1.38018	2.46372	-1.46197			8635.58	-5.58333	995.82	-7.38333
	1.69573	-1.01213	1.69573	-0.991683	1.69573	-0.940567	1.69573	-0.899672	1.69573	-0.940567			2.63854	-0.623637	2.46679	-1.2575	2.46679	-1.32906	2.46709	-1.35973	2.46709	-1.45174			8645.58	-5.53333	996.82	-7.4
	1.69818	-1.00191	1.69787	-0.971237	1.69757	-0.95079	1.69818	-0.899672	1.69787	-0.920118			2.64222	-0.603188	2.47016	-1.22683	2.46955	-1.30861	2.47016	-1.35973	2.47016	-1.45174			8655.58	-5.53333	997.82	-7.43333
	1.70033	-0.971237	1.70002	-0.961013	1.70094	-0.899672	1.70002	-0.889448	1.70033	-0.930343			2.64529	-0.603188	2.47292	-1.22683	2.47292	-1.30861	2.47292	-1.32906	2.47323	-1.41085			8665.58	-5.51667	998.82	-7.43333
	1.70217	-0.98146	1.70217	-0.95079	1.70217	-0.899672	1.70278	-0.869002	1.70247	-0.899672			2.64897	-0.603188	2.47599	-1.20638	2.4766	-1.26772	2.47629	-1.30861	2.4766	-1.40063			8675.58	-5.51667	999.82	-7.41667
	1.70462	-0.961013	1.70493	-0.940567	1.70523	-0.889448	1.70493	-0.848555	1.70493	-0.869002			2.65234	-0.592965	2.47936	-1.18593	2.47967	-1.24727	2.47936	-1.28817	2.47936	-1.36996			8685.58	-5.56667	1000.82	-7.41667
	1.70708	-0.95079	1.70677	-0.920118	1.70708	-0.869002	1.70738	-0.828107	1.70677	-0.879225			2.6551	-0.572518	2.48212	-1.15526	2.48274	-1.24727	2.48274	-1.27794	2.48274	-1.35973			8695.58	-5.51667	1001.82	-7.38333
	1.70922	-0.95079	1.70922	-0.899672	1.70922	-0.869002	1.70922	-0.828107	1.70953	-0.869002			2.65878	-0.562295	2.4858	-1.16548	2.4858	-1.23705	2.4858	-1.2575	2.4858	-1.34951			8705.58	-5.5	1002.82	-7.4
	1.71137	-0.920118	1.71137	-0.889448	1.71137	-0.858778	1.71106	-0.817883	1.71137	-0.858778			2.66185	-0.562295	2.48887	-1.15526	2.48887	-1.19616	2.48887	-1.24727	2.48887	-1.32906			8715.58	-5.48333	1003.82	-7.4
	1.71382	-0.920118	1.71352	-0.869002	1.71382	-0.83833	1.71413	-0.797437	1.71382	-0.848555			2.66553	-0.552072	2.49163	-1.12459	2.49194	-1.18593	2.49224	-1.22683	2.49224	-1.30861			8725.58	-5.48333	1004.82	-7.41667
	1.71628	-0.889448	1.71566	-0.858778	1.71628	-0.828107	1.71628	-0.80766	1.71658	-0.817883			2.66891	-0.562295	2.49562	-1.11437	2.49531	-1.16548	2.49531	-1.2166	2.49562	-1.28817			8735.58	-5.5	1005.82	-7.38333
	1.71873	-0.899672	1.71812	-0.848555	1.71842	-0.80766	1.71812	-0.787213	1.71842	-0.817883			2.67197	-0.5214	2.49868	-1.09392	2.49807	-1.15526	2.49868	-1.19616	2.49838	-1.28817			8745.58	-5.5	1006.82	-7.43333
	1.72026	-0.869002	1.72026	-0.83833	1.72057	-0.80766	1.72026	-0.77699	1.72057	-0.817883			2.67903	-0.5214	2.50144	-1.07347	2.50175	-1.14504	2.50114	-1.19616	2.50144	-1.2575			8755.58	-5.53333	1007.82	-7.4
	1.72241	-0.848555	1.72272	-0.817883	1.72272	-0.797437	1.72272	-0.756542	1.72272	-0.787213			2.6824	-0.5214	2.5042	-1.06325	2.5042	-1.14504	2.50482	-1.16548	2.50482	-1.23705			8765.58	-5.5	1008.82	-7.4
	1.72486	-0.848555	1.72486	-0.828107	1.72486	-0.787213	1.72548	-0.746318	1.72456	-0.77699			2.68547	-0.511177	2.50758	-1.05303	2.50789	-1.12459	2.50758	-1.14504	2.50758	-1.2166			8775.58	-5.53333	1009.82	-7.38333
	1.72732	-0.828107	1.72732	-0.80766	1.72732	-0.766765	1.72762	-0.756542	1.72732	-0.746318			2.68915	-0.49073	2.51095	-1.0428	2.51126	-1.10414	2.51095	-1.13481	2.51065	-1.22683			8785.58	-5.51667	1010.82	-7.4
	1.72977	-0.817883	1.72946	-0.77699	1.72916	-0.766765	1.72946	-0.725872	1.72946	-0.756542			2.69222	-0.49073	2.51371	-1.03258	2.51433	-1.09392	2.51433	-1.11437	2.51433	-1.19616			8795.58	-5.51667	1011.82	-7.4
	1.73131	-0.80766	1.73131	-0.787213	1.73192	-0.756542	1.73192	-0.725872	1.73223	-0.736095			2.6959	-0.49073	2.51739	-1.00191	2.51739	-1.0837	2.51709	-1.12459	2.51739	-1.19616			8805.58	-5.5	1012.82	-7.38333
	1.73376	-0.787213	1.73376	-0.766765	1.73407	-0.736095	1.73407	-0.695202	1.73407	-0.715648			2.69896	-0.470283	2.52046	-1.00191	2.52046	-1.07347	2.52046	-1.09392	2.52015	-1.16548			8815.58	-5.31667	1013.82	-7.38333
	1.73621	-0.77699	1.73621	-0.746318	1.73652	-0.715648	1.73652	-0.705425	1.73591	-0.705425			2.70234	-0.470283	2.52353	-0.98146	2.52353	-1.05303	2.52353	-1.0837	2.52291	-1.15526			8825.58	-5.3	1014.82	-7.38333
	1.73836	-0.766765	1.73836	-0.746318	1.73836	-0.695202	1.73867	-0.684977	1.73867	-0.715648			2.70571	-0.480507	2.52721	-0.971237	2.52598	-1.0428	2.5269	-1.06325	2.5269	-1.13481			8835.58	-5.28333	1015.82	-7.38333
	1.74051	-0.756542	1.74081	-0.715648	1.74081	-0.705425	1.74081	-0.674753	1.74051	-0.695202			2.70939	-0.46006	2.52966	-0.95079	2.52935	-1.01213	2.52997	-1.06325	2.52966	-1.11437			8845.58	-5.31667	1016.82	-7.38333
	1.74296	-0.756542	1.74327	-0.715648	1.74327	-0.684977	1.74265	-0.654307	1.74265	-0.674753			2.71246	-0.470283	2.53273	-0.940567	2.53304	-1.01213	2.53273	-1.06325	2.53304	-1.11437			8855.58	-5.31667	1017.82	-7.38333
	1.74511	-0.736095	1.74541	-0.705425	1.74511	-0.654307	1.74541	-0.66453	1.74541	-0.66453			2.71553	-0.46006	2.5361	-0.930343	2.53641	-1.01213	2.5361	-1.03258	2.5361	-1.10414			8865.58	-5.3	1018.82	-7.38333
	1.74756	-0.725872	1.74787	-0.684977	1.74695	-0.66453	1.74756	-0.644083	1.74756	-0.66453			2.71951	-0.439612	2.53978	-0.930343	2.53917	-0.971237	2.53948	-1.02236	2.53917	-1.0837			8875.58	-5.28333	1019.82	-7.38333
	1.74971	-0.705425	1.75001	-0.705425	1.7494	-0.66453	1.74971	-0.63386	1.74971	-0.654307			2.72258	-0.429388	2.54254	-0.909895	2.54254	-0.95079	2.54254	-1.00191	2.54254	-1.0428			8885.58	-5.28333	1020.82	-7.36667
	1.75216	-0.705425	1.75155	-0.674753	1.75216	-0.644083	1.75247	-0.623637	1.75216	-0.63386			2.72534	-0.429388	2.54561	-0.909895	2.5453	-0.961013	2.54561	-1.00191	2.54561	-1.05303			8895.58	-5.31667	1021.82	-7.38333
	1.75431	-0.705425	1.75369	-0.644083	1.75461	-0.644083	1.754	-0.613413	1.75431	-0.63386			2.72871	-0.419165	2.54868	-0.889448	2.54868	-0.940567	2.54898	-0.971237	2.54837	-1.05303			8905.58	-5.25	1022.82	-7.4
	1.75615	-0.674753	1.75615	-0.644083	1.75676	-0.623637	1.75615	-0.592965	1.75676	-0.623637			2.73239	-0.419165	2.55174	-0.869002	2.55236	-0.930343	2.55174	-0.961013	2.55174	-1.02236			8915.58	-5.23333	1023.82	-7.36667
	1.75891	-0.66453	1.7586	-0.63386	1.75891	-0.613413	1.75891	-0.603188	1.75891	-0.623637			2.73577	-0.419165	2.55481	-0.858778	2.55512	-0.909895	2.55512	-0.95079	2.55481	-1.00191			8925.58	-5.98333	1024.82	-7.38333
	1.76044	-0.674753	1.76106	-0.63386	1.76075	-0.613413	1.76106	-0.582742	1.76136	-0.613413			2.73914	-0.398718	2.55819	-0.869002	2.55849	-0.899672	2.55819	-0.940567	2.55819	-1.00191			8935.58	-5.98333	1025.82	-7.4
	1.7632	-0.644083	1.7629	-0.623637	1.76351	-0.592965	1.7632	-0.562295	1.7632	-0.582742			2.74252	-0.398718	2.56125	-0.828107	2.56125	-0.889448	2.56095	-0.920118	2.56156	-0.991683			8945.58	-6.01667	1026.82	-7.4
	1.76596	-0.654307	1.76535	-0.613413	1.76535	-0.582742	1.76504	-0.582742	1.76504	-0.592965			2.74589	-0.398718	2.56432	-0.817883	2.56432	-0.889448	2.56432	-0.899672	2.56463	-0.961013			8955.58	-6.03333	1027.82	-7.4
	1.7675	-0.63386	1.76719	-0.592965	1.7675	-0.562295	1.7678	-0.541848	1.7675	-0.572518			2.74865	-0.378272	2.568	-0.787213	2.56739	-0.869002	2.56769	-0.889448	2.56769	-0.95079			8965.58	-6	1028.82	-7.4
	1.76995	-0.623637	1.76964	-0.592965	1.76995	-0.552072	1.77026	-0.541848	1.76995	-0.552072			2.75264	-0.388495	2.57107	-0.797437	2.57076	-0.879225	2.57015	-0.889448	2.57076	-0.940567			8975.58	-6.01667	1029.82	-7.38333
	1.7721	-0.603188	1.77179	-0.592965	1.7721	-0.541848	1.7721	-0.541848	1.77179	-0.541848			2.75601	-0.398718	2.57413	-0.77699	2.57383	-0.83833	2.57352	-0.879225	2.57383	-0.940567			8985.58	-6.8	1030.82	-7.4
	1.77455	-0.592965	1.77455	-0.582742	1.77486	-0.562295	1.77424	-0.5214	1.77424	-0.541848			2.75908	-0.368048	2.5772	-0.797437	2.57689	-0.848555	2.57689	-0.869002	2.57689	-0.899672			8995.58	-6.78333	1031.82	-7.41667
	1.777	-0.582742	1.7767	-0.562295	1.77608	-0.541848	1.7767	-0.511177	1.7767	-0.5214			2.76245	-0.368048	2.57965	-0.756542	2.58027	-0.828107	2.58057	-0.848555	2.57996	-0.899672			9005.58	-6.75	1032.82	-7.41667
	1.77884	-0.582742	1.77915	-0.562295	1.77915	-0.5214	1.77854	-0.511177	1.77884	-0.531625			2.76613	-0.368048	2.58334	-0.756542	2.58272	-0.817883	2.58303	-0.858778	2.58303	-0.899672			9015.58	-6.78333	1033.82	-7.41667
	1.78099	-0.572518	1.7813	-0.531625	1.78099	-0.541848	1.7813	-0.49073	1.78099	-0.500953			2.76951	-0.368048	2.5864	-0.736095	2.58671	-0.797437	2.58671	-0.828107	2.5861	-0.889448			9025.58	-6.73333	1034.82	-7.4
	1.78345	-0.562295	1.78314	-0.531625	1.78345	-0.511177	1.78345	-0.500953	1.78345	-0.5214			2.77257	-0.3476	2.58947	-0.725872	2.58978	-0.787213	2.58947	-0.80766	2.58947	-0.879225			9035.58	-6.75	1035.82	-7.4
	1.78559	-0.552072	1.78559	-0.531625	1.78559	-0.500953	1.78559	-0.480507	1.7859	-0.500953			2.77625	-0.337377	2.59284	-0.715648	2.59254	-0.766765	2.59284	-0.80766	2.59254	-0.848555			9045.58	-6.78333	1036.82	-7.38333
	1.78805	-0.541848	1.78743	-0.5214	1.78805	-0.500953	1.78774	-0.470283	1.78805	-0.500953			2.77963	-0.337377	2.59591	-0.705425	2.5956	-0.77699	2.59591	-0.80766	2.5956	-0.858778			9055.58	-6.71667	1037.82	-7.36667
	1.79019	-0.541848	1.79019	-0.511177	1.78989	-0.480507	1.7905	-0.480507	1.79019	-0.500953			2.783	-0.337377	2.59836	-0.715648	2.59898	-0.746318	2.59867	-0.787213	2.59898	-0.828107			9065.58	-6.7	1038.82	-7.36667
	1.79265	-0.5214	1.79203	-0.500953	1.79265	-0.480507	1.79203	-0.46006	1.79234	-0.46006			2.78607	-0.327153	2.60204	-0.695202	2.60204	-0.746318	2.60204	-0.766765	2.60204	-0.83833			9075.58	-6.65	1039.82	-7.36667
	1.79479	-0.531625	1.79418	-0.480507	1.79449	-0.470283	1.79479	-0.449837	1.79449	-0.470283			2.78914	-0.31693	2.60511	-0.684977	2.60511	-0.746318	2.60542	-0.766765	2.60542	-0.80766			9085.58	-6.68333	1040.82	-7.38333
	1.79694	-0.511177	1.79663	-0.480507	1.79694	-0.470283	1.79694	-0.439612	1.79725	-0.480507			2.79251	-0.31693	2.60849	-0.66453	2.60818	-0.725872	2.60818	-0.746318	2.60879	-0.817883			9095.58	-6.61667	1041.82	-7.38333
	1.79939	-0.500953	1.79909	-0.46006	1.79909	-0.439612	1.79909	-0.439612	1.79939	-0.449837			2.79619	-0.31693	2.61125	-0.644083	2.61186	-0.715648	2.61125	-0.736095	2.61125	-0.787213			9105.58	-6.66667	1042.82	-7.36667
	1.80123	-0.511177	1.80123	-0.46006	1.80123	-0.449837	1.80123	-0.429388	1.80154	-0.46006			2.79956	-0.31693	2.61462	-0.644083	2.61493	-0.705425	2.61462	-0.736095	2.61462	-0.787213			9115.58	-6.7	1043.82	-7.36667
	1.80338	-0.500953	1.80307	-0.470283	1.80369	-0.439612	1.80338	-0.439612	1.80369	-0.429388			2.80263	-0.327153	2.61769	-0.644083	2.61769	-0.695202	2.61799	-0.725872	2.61769	-0.77699			9125.58	-6.65	1044.82	-7.38333
	1.80583	-0.480507	1.80614	-0.439612	1.80553	-0.429388	1.80583	-0.429388	1.80583	-0.429388			2.806	-0.296483	2.62075	-0.644083	2.62106	-0.684977	2.62106	-0.715648	2.62137	-0.756542			9135.58	-6.65	1045.82	-7.38333
	1.80829	-0.470283	1.80798	-0.449837	1.80829	-0.429388	1.80829	-0.398718	1.80798	-0.429388			2.80968	-0.306707	2.62413	-0.623637	2.62413	-0.684977	2.62382	-0.695202	2.62413	-0.756542			9145.58	-6.63333	1046.82	-7.38333
	1.81013	-0.470283	1.81013	-0.429388	1.81044	-0.429388	1.81074	-0.419165	1.81013	-0.419165			2.81275	-0.28626	2.6275	-0.623637	2.62719	-0.66453	2.62719	-0.705425	2.6275	-0.736095			9155.58	-6.66667	1047.82	-7.36667
	1.81258	-0.470283	1.81228	-0.419165	1.81289	-0.408942	1.81258	-0.398718	1.81289	-0.398718			2.81613	-0.306707	2.63026	-0.603188	2.63026	-0.654307	2.63087	-0.674753	2.63057	-0.736095			9165.58	-6.66667	1048.82	-7.4
	1.81504	-0.46006	1.81442	-0.429388	1.81473	-0.419165	1.81473	-0.398718	1.81473	-0.408942			2.81919	-0.276035	2.63333	-0.582742	2.63364	-0.66453	2.63394	-0.66453	2.63394	-0.695202			9175.58	-6.68333	1049.82	-7.4
	1.81688	-0.46006	1.81718	-0.408942	1.81718	-0.388495	1.81718	-0.378272	1.81688	-0.398718			2.82318	-0.28626	2.6364	-0.592965	2.6367	-0.63386	2.6367	-0.66453	2.6367	-0.715648			9185.58	-6.71667	1050.82	-7.41667
	1.81964	-0.439612	1.81964	-0.398718	1.81933	-0.398718	1.81964	-0.388495	1.81933	-0.388495			2.82594	-0.28626	2.63946	-0.582742	2.63946	-0.63386	2.63977	-0.644083	2.63977	-0.705425			9195.58	-6.61667	1051.82	-7.4
	1.82148	-0.419165	1.82148	-0.408942	1.82117	-0.388495	1.82148	-0.378272	1.82178	-0.378272			2.82962	-0.276035	2.64284	-0.572518	2.64284	-0.623637	2.64284	-0.63386	2.64314	-0.684977			9205.58	-6.65	1052.82	-7.41667
	1.82424	-0.429388	1.82424	-0.388495	1.82424	-0.388495	1.82393	-0.368048	1.82393	-0.368048			2.8333	-0.276035	2.64621	-0.572518	2.6459	-0.592965	2.64621	-0.63386	2.64682	-0.684977			9215.58	-6.56667	1053.82	-7.41667
	1.82577	-0.429388	1.82608	-0.388495	1.82608	-0.368048	1.82608	-0.357823	1.82638	-0.357823			2.83606	-0.265812	2.64928	-0.572518	2.64958	-0.603188	2.64958	-0.63386	2.64958	-0.66453			9225.58	-6.5	1054.82	-7.43333
	1.82822	-0.408942	1.82853	-0.368048	1.82822	-0.368048	1.82822	-0.3476	1.82792	-0.357823			2.83913	-0.265812	2.65265	-0.531625	2.65265	-0.603188	2.65265	-0.613413	2.65265	-0.654307			9235.58	-6.5	1055.82	-7.41667
	1.83068	-0.408942	1.83068	-0.378272	1.83068	-0.357823	1.83098	-0.357823	1.83037	-0.357823			2.84342	-0.276035	2.65602	-0.531625	2.65572	-0.603188	2.65572	-0.613413	2.65572	-0.654307			9245.58	-6.51667	1056.82	-7.38333
	1.83282	-0.398718	1.83252	-0.368048	1.83282	-0.368048	1.83252	-0.327153	1.83282	-0.3476			2.84649	-0.265812	2.65878	-0.531625	2.65909	-0.582742	2.65878	-0.603188	2.65909	-0.644083			9255.58	-6.53333	1057.82	-7.36667
	1.83528	-0.398718	1.83466	-0.368048	1.83528	-0.337377	1.83497	-0.327153	1.83528	-0.337377			2.84986	-0.255588	2.66247	-0.5214	2.66185	-0.572518	2.66216	-0.582742	2.66185	-0.63386			9265.58	-6.51667	1058.82	-7.38333
	1.83743	-0.378272	1.83743	-0.368048	1.83712	-0.337377	1.83743	-0.337377	1.83743	-0.337377			2.85293	-0.255588	2.66492	-0.5214	2.66523	-0.572518	2.66461	-0.582742	2.66523	-0.63386			9275.58	-6.5	1059.82	-7.38333
	1.83957	-0.368048	1.83957	-0.337377	1.83927	-0.327153	1.83957	-0.327153	1.83988	-0.337377			2.856	-0.235142	2.6686	-0.500953	2.66799	-0.562295	2.6686	-0.562295	2.66768	-0.603188			9285.58	-6.5	1060.82	-7.36667
	1.84203	-0.378272	1.84172	-0.337377	1.84172	-0.327153	1.84172	-0.31693	1.84203	-0.327153			2.85906	-0.235142	2.67136	-0.511177	2.67167	-0.541848	2.67136	-0.562295	2.67167	-0.592965			9295.58	-6.46667	1061.82	-7.4
	1.84448	-0.357823	1.84448	-0.337377	1.84387	-0.327153	1.84387	-0.31693	1.84387	-0.296483			2.86305	-0.224918	2.67412	-0.49073	2.67443	-0.541848	2.67443	-0.562295	2.67412	-0.582742			9305.58	-6.5	1062.82	-7.4
	1.84632	-0.3476	1.84632	-0.327153	1.84632	-0.31693	1.84601	-0.296483	1.84632	-0.31693			2.86612	-0.235142	2.6778	-0.480507	2.67749	-0.5214	2.67749	-0.541848	2.67749	-0.582742			9315.58	-6.51667	1063.82	-7.38333
	1.84877	-0.3476	1.84816	-0.31693	1.84847	-0.31693	1.84847	-0.296483	1.84847	-0.306707			2.8698	-0.235142	2.68087	-0.480507	2.68148	-0.5214	2.68056	-0.531625	2.68087	-0.592965			9325.58	-6.53333	1064.82	-7.36667
	1.85092	-0.337377	1.85031	-0.327153	1.85123	-0.31693	1.85123	-0.306707	1.85031	-0.28626			2.87317	-0.214695	2.68424	-0.470283	2.68393	-0.511177	2.68393	-0.531625	2.68363	-0.562295			9335.58	-6.5	1065.82	-7.36667
	1.85276	-0.337377	1.85307	-0.306707	1.85276	-0.306707	1.85307	-0.276035	1.85307	-0.306707			2.87624	-0.214695	2.687	-0.46006	2.68731	-0.49073	2.68731	-0.5214	2.687	-0.572518			9345.58	-6.5	1066.82	-7.4
	1.85521	-0.3476	1.85552	-0.296483	1.85491	-0.28626	1.85521	-0.28626	1.85521	-0.296483			2.87961	-0.214695	2.69007	-0.449837	2.69038	-0.500953	2.68976	-0.511177	2.69068	-0.552072			9355.58	-6.48333	1067.82	-7.4
	1.85797	-0.337377	1.85736	-0.28626	1.85736	-0.296483	1.85736	-0.296483	1.85767	-0.28626			2.88329	-0.224918	2.69314	-0.449837	2.69375	-0.500953	2.69375	-0.511177	2.69344	-0.531625			9365.58	-6.46667	1068.82	-7.38333
	1.85981	-0.327153	1.86043	-0.306707	1.85951	-0.296483	1.85981	-0.276035	1.85981	-0.28626			2.88667	-0.214695	2.69651	-0.429388	2.69651	-0.480507	2.69682	-0.511177	2.69682	-0.531625			9375.58	-6.46667	1069.82	-7.38333
	1.86227	-0.337377	1.86196	-0.296483	1.86227	-0.276035	1.86196	-0.28626	1.86258	-0.276035			2.88943	-0.224918	2.69988	-0.429388	2.69958	-0.470283	2.69988	-0.49073	2.69988	-0.511177			9385.58	-6.48333	1070.82	-7.36667
	1.86442	-0.337377	1.86442	-0.28626	1.86411	-0.265812	1.86442	-0.276035	1.86442	-0.28626			2.89311	-0.214695	2.70295	-0.408942	2.70264	-0.470283	2.70295	-0.480507	2.70264	-0.511177			9395.58	-6.46667	1071.82	-7.38333
	1.86626	-0.31693	1.86626	-0.28626	1.86656	-0.265812	1.86687	-0.265812	1.86656	-0.265812			2.89618	-0.204472	2.70602	-0.419165	2.70632	-0.449837	2.70602	-0.480507	2.70602	-0.5214			9405.58	-6.48333	1072.82	-7.35
	1.86871	-0.296483	1.8684	-0.276035	1.86902	-0.265812	1.86932	-0.276035	1.86902	-0.255588			2.89986	-0.204472	2.70939	-0.419165	2.70908	-0.46006	2.70908	-0.470283	2.70908	-0.511177			9415.58	-6.46667	1073.82	-7.38333
	1.87055	-0.296483	1.87086	-0.265812	1.87086	-0.265812	1.87116	-0.255588	1.87116	-0.28626			2.90292	-0.224918	2.71215	-0.408942	2.71215	-0.449837	2.71215	-0.470283	2.71215	-0.500953			9425.58	-6.46667	1074.82	-7.36667
	1.87331	-0.296483	1.873	-0.265812	1.87362	-0.255588	1.87331	-0.235142	1.87331	-0.255588			2.9066	-0.194247	2.71522	-0.408942	2.71522	-0.439612	2.71522	-0.46006	2.71553	-0.49073			9435.58	-6.41667	1075.82	-7.4
	1.87546	-0.296483	1.87576	-0.265812	1.87546	-0.235142	1.87576	-0.265812	1.87546	-0.245365			2.90998	-0.184023	2.7189	-0.398718	2.71859	-0.449837	2.71859	-0.46006	2.71859	-0.480507			9445.58	-6.45	1076.82	-7.4
	1.87791	-0.296483	1.8776	-0.255588	1.8776	-0.255588	1.8776	-0.235142	1.87791	-0.245365					2.72166	-0.378272	2.72166	-0.419165	2.72166	-0.439612	2.72197	-0.49073			9455.58	-6.45	1077.82	-7.4
	1.88006	-0.28626	1.88006	-0.245365	1.88036	-0.255588	1.88036	-0.235142	1.88036	-0.235142					2.72503	-0.378272	2.72442	-0.419165	2.72473	-0.429388	2.72503	-0.480507			9465.58	-6.46667	1078.82	-7.38333
	1.8822	-0.296483	1.88251	-0.255588	1.8822	-0.224918	1.8822	-0.235142	1.88251	-0.235142					2.7281	-0.368048	2.7281	-0.429388	2.72779	-0.429388	2.7281	-0.449837			9475.58	-6.5	1079.82	-7.38333
	1.88435	-0.276035	1.88435	-0.245365	1.88466	-0.235142	1.88466	-0.245365	1.88496	-0.245365					2.73117	-0.357823	2.73117	-0.419165	2.73086	-0.429388	2.73117	-0.46006			9485.58	-6.35	1080.82	-7.4
	1.8865	-0.265812	1.8865	-0.224918	1.88681	-0.235142	1.88711	-0.235142	1.88681	-0.235142					2.73393	-0.368048	2.73423	-0.398718	2.73454	-0.429388	2.73454	-0.449837			9495.58	-6.36667	1081.82	-7.38333
	1.88895	-0.276035	1.88895	-0.265812	1.88895	-0.224918	1.88926	-0.224918	1.88895	-0.224918					2.73761	-0.337377	2.73761	-0.388495	2.73792	-0.408942	2.73792	-0.439612			9505.58	-6.38333	1082.82	-7.38333
	1.89171	-0.245365	1.8911	-0.245365	1.89171	-0.224918	1.89141	-0.235142	1.89171	-0.224918					2.74098	-0.3476	2.74098	-0.378272	2.74098	-0.419165	2.74037	-0.439612			9515.58	-6.33333	1083.82	-7.36667
	1.89386	-0.255588	1.89355	-0.235142	1.89355	-0.235142	1.89355	-0.224918	1.89355	-0.214695					2.74374	-0.337377	2.74374	-0.378272	2.74374	-0.398718	2.74405	-0.429388			9525.58	-6.3	1084.82	-7.36667
	1.8957	-0.245365	1.8957	-0.224918	1.8957	-0.235142	1.8957	-0.224918	1.89601	-0.214695					2.7465	-0.327153	2.74742	-0.378272	2.74712	-0.398718	2.74681	-0.419165			9535.58	-6.25	1085.82	-7.38333
	1.89785	-0.245365	1.89815	-0.224918	1.89846	-0.214695	1.89785	-0.204472	1.89815	-0.214695					2.75018	-0.327153	2.75018	-0.378272	2.74988	-0.398718	2.75018	-0.419165			9545.58	-6.28333	1086.82	-7.36667
	1.89999	-0.235142	1.9003	-0.204472	1.89999	-0.214695	1.9003	-0.204472	1.9003	-0.204472					2.75356	-0.327153	2.75294	-0.357823	2.75325	-0.388495	2.75325	-0.408942			9555.58	-6.28333	1087.82	-7.4
	1.90245	-0.235142	1.90245	-0.204472	1.90245	-0.194247	1.90275	-0.204472	1.90245	-0.204472					2.75632	-0.31693	2.75662	-0.368048	2.75632	-0.378272	2.75662	-0.398718			9565.58	-6.26667	1088.82	-7.4
	1.9049	-0.224918	1.90459	-0.204472	1.9049	-0.194247	1.90459	-0.224918	1.9049	-0.204472					2.75938	-0.296483	2.76	-0.3476	2.76	-0.368048	2.75938	-0.388495			9575.58	-6.25	1089.82	-7.4
	1.90705	-0.235142	1.90705	-0.214695	1.90705	-0.194247	1.90705	-0.204472	1.90705	-0.204472					2.76245	-0.296483	2.76276	-0.3476	2.76337	-0.368048	2.76276	-0.378272			9585.58	-6.23333	1090.82	-7.41667
	1.9095	-0.224918	1.9095	-0.204472	1.90981	-0.194247	1.90919	-0.204472	1.9095	-0.194247					2.76552	-0.306707	2.76552	-0.337377	2.76583	-0.357823	2.76613	-0.388495			9595.58	-6.23333	1091.82	-7.4
	1.91134	-0.214695	1.91196	-0.194247	1.91134	-0.194247	1.91165	-0.204472	1.91165	-0.1738					2.76951	-0.296483	2.76889	-0.337377	2.7692	-0.357823	2.7692	-0.368048			9605.58	-6.23333	1092.82	-7.4
	1.91318	-0.214695	1.91349	-0.194247	1.9138	-0.184023	1.91349	-0.184023	1.91349	-0.1738					2.77196	-0.276035	2.77227	-0.327153	2.77257	-0.3476	2.77227	-0.368048			9615.58	-6.2	1093.82	-7.4
	1.91656	-0.204472	1.91625	-0.194247	1.91594	-0.184023	1.91594	-0.184023	1.91625	-0.194247					2.77564	-0.276035	2.77533	-0.337377	2.77564	-0.337377	2.77503	-0.368048			9625.58	-6.23333	1094.82	-7.38333
	1.91809	-0.214695	1.91809	-0.194247	1.9184	-0.184023	1.91809	-0.184023	1.9184	-0.163577					2.7784	-0.276035	2.7784	-0.31693	2.77871	-0.337377	2.7784	-0.357823			9635.58	-6.25	1095.82	-7.4
	1.92085	-0.194247	1.92085	-0.1738	1.92054	-0.194247	1.92116	-0.184023	1.92024	-0.1738					2.78116	-0.276035	2.78147	-0.327153	2.78177	-0.327153	2.78147	-0.357823			9645.58	-6.23333	1096.82	-7.4
	1.923	-0.204472	1.92269	-0.1738	1.9233	-0.1738	1.9233	-0.1738	1.92269	-0.1738					2.78423	-0.276035	2.78484	-0.296483	2.78453	-0.31693	2.78453	-0.3476			9655.58	-6.2	1097.82	-7.4
	1.92545	-0.204472	1.92514	-0.184023	1.92514	-0.194247	1.92545	-0.1738	1.92514	-0.1738					2.78729	-0.265812	2.78821	-0.296483	2.7876	-0.327153	2.78791	-0.327153			9665.58	-6.25	1098.82	-7.38333
	1.92729	-0.194247	1.92698	-0.1738	1.92729	-0.1738	1.92698	-0.1738	1.92729	-0.163577					2.79098	-0.265812	2.79098	-0.306707	2.79067	-0.296483	2.79067	-0.327153			9675.58	-6.23333	1099.82	-7.38333
	1.92944	-0.194247	1.92974	-0.1738	1.92944	-0.163577	1.92913	-0.1738	1.93005	-0.163577					2.79404	-0.255588	2.79404	-0.28626	2.79435	-0.306707	2.79435	-0.327153			9685.58	-6.21667	1100.82	-7.38333
	1.93158	-0.184023	1.93158	-0.1738	1.93189	-0.1738	1.93158	-0.1738	1.93158	-0.163577					2.79711	-0.245365	2.79711	-0.28626	2.79742	-0.296483	2.79711	-0.327153			9695.58	-6.2	1101.82	-7.38333
	1.93404	-0.184023	1.93404	-0.1738	1.93404	-0.163577	1.93434	-0.153353	1.93434	-0.163577					2.80048	-0.255588	2.80018	-0.276035	2.80079	-0.306707	2.80018	-0.327153			9705.58	-6.25	1102.82	-7.36667
	1.93649	-0.184023	1.93588	-0.153353	1.93618	-0.163577	1.9368	-0.1738	1.93649	-0.163577					2.80324	-0.255588	2.80386	-0.28626	2.80386	-0.28626	2.80386	-0.306707			9715.58	-6.23333	1103.82	-7.38333
	1.93864	-0.1738	1.93833	-0.163577	1.93864	-0.163577	1.93864	-0.163577	1.93895	-0.14313					2.80692	-0.224918	2.80662	-0.265812	2.80692	-0.276035	2.80662	-0.306707			9725.58	-6.18333	1104.82	-7.36667
	1.94079	-0.163577	1.94048	-0.163577	1.94079	-0.153353	1.94109	-0.153353	1.94048	-0.163577					2.80968	-0.224918	2.80999	-0.28626	2.80999	-0.28626	2.80999	-0.31693			9735.58	-6.18333	1105.82	-7.4
	1.94293	-0.1738	1.94293	-0.14313	1.94324	-0.153353	1.94293	-0.153353	1.94324	-0.153353					2.81275	-0.224918	2.81336	-0.265812	2.81306	-0.276035	2.81306	-0.306707			9745.58	-6.15	1106.82	-7.38333
	1.94508	-0.184023	1.94508	-0.1738	1.94477	-0.153353	1.94508	-0.14313	1.94508	-0.153353					2.81643	-0.214695	2.81643	-0.255588	2.81582	-0.255588	2.81613	-0.276035			9755.58	-6.15	1107.82	-7.36667
	1.94753	-0.1738	1.94723	-0.153353	1.94753	-0.14313	1.94753	-0.153353	1.94723	-0.14313					2.8195	-0.214695	2.8195	-0.245365	2.81919	-0.265812	2.81981	-0.296483			9765.58	-6.13333	1108.82	-7.38333
	1.94968	-0.1738	1.94999	-0.153353	1.94968	-0.153353	1.94999	-0.163577	1.94968	-0.14313					2.82257	-0.214695	2.82226	-0.255588	2.82257	-0.265812	2.82287	-0.28626			9775.58	-6.13333	1109.82	-7.36667
	1.95183	-0.163577	1.95244	-0.153353	1.95213	-0.14313	1.95183	-0.153353	1.95183	-0.14313					2.82594	-0.204472	2.82563	-0.224918	2.82594	-0.245365	2.82563	-0.28626			9785.58	-6.03333	1110.82	-7.38333
	1.95428	-0.163577	1.95397	-0.132906	1.95428	-0.14313	1.95459	-0.153353	1.95459	-0.14313					2.82901	-0.214695	2.8287	-0.235142	2.82901	-0.255588	2.8287	-0.276035			9795.58	-6.03333	1111.82	-7.36667
	1.95612	-0.1738	1.95643	-0.14313	1.95612	-0.132906	1.95643	-0.14313	1.95673	-0.14313					2.83177	-0.194247	2.83207	-0.245365	2.83207	-0.245365	2.83207	-0.276035			9805.58	-6.06667	1112.82	-7.36667
	1.95857	-0.1738	1.95857	-0.132906	1.95857	-0.132906	1.95857	-0.14313	1.95919	-0.132906					2.83545	-0.194247	2.83545	-0.235142	2.83545	-0.245365	2.83514	-0.265812			9815.58	-6.05	1113.82	-7.36667
	1.96103	-0.1738	1.96103	-0.153353	1.96072	-0.122683	1.96072	-0.14313	1.96133	-0.122683					2.83851	-0.194247	2.83821	-0.224918	2.83821	-0.245365	2.83851	-0.255588			9825.58	-6.06667	1114.82	-7.35
	1.96348	-0.163577	1.96317	-0.153353	1.96317	-0.122683	1.96317	-0.132906	1.96287	-0.122683					2.84158	-0.184023	2.84158	-0.235142	2.84158	-0.235142	2.84128	-0.265812			9835.58	-6.06667	1115.82	-7.35
	1.96532	-0.14313	1.96502	-0.132906	1.96563	-0.122683	1.96563	-0.132906	1.96532	-0.122683					2.84465	-0.184023	2.84434	-0.224918	2.84465	-0.235142	2.84465	-0.245365			9845.58	-6.01667	1116.82	-7.35
	1.96778	-0.153353	1.96778	-0.14313	1.96747	-0.14313	1.96778	-0.14313	1.96778	-0.132906					2.84802	-0.163577	2.84741	-0.224918	2.84772	-0.224918	2.8471	-0.255588			9855.58	-6.01667	1117.82	-7.36667
	1.96992	-0.153353	1.96992	-0.122683	1.96962	-0.14313	1.97023	-0.132906	1.96962	-0.122683					2.85078	-0.204472	2.85109	-0.204472	2.85078	-0.224918	2.85078	-0.245365			9865.58	-6.03333	1118.82	-7.36667
	1.97207	-0.132906	1.97238	-0.132906	1.97238	-0.132906	1.97176	-0.112459	1.97176	-0.122683					2.85446	-0.1738	2.85416	-0.204472	2.85385	-0.214695	2.85385	-0.245365			9875.58	-5.98333	1119.82	-7.38333
	1.97514	-0.14313	1.97452	-0.132906	1.97452	-0.122683	1.97483	-0.132906	1.97391	-0.132906					2.85722	-0.1738	2.85753	-0.214695	2.85722	-0.224918	2.85784	-0.235142			9885.58	-6	1120.82	-7.38333
	1.97698	-0.132906	1.97667	-0.132906	1.97636	-0.112459	1.97667	-0.153353	1.97698	-0.132906					2.86029	-0.1738	2.86029	-0.194247	2.86029	-0.224918	2.86029	-0.245365			9895.58	-5.96667	1121.82	-7.38333
	1.97882	-0.153353	1.97882	-0.132906	1.97882	-0.112459	1.97882	-0.102236	1.97912	-0.112459					2.86366	-0.1738	2.86336	-0.194247	2.86336	-0.214695	2.86366	-0.235142			9905.58	-5.98333	1122.82	-7.38333
	1.98127	-0.14313	1.98096	-0.112459	1.98127	-0.112459	1.98096	-0.132906	1.98127	-0.112459					2.86673	-0.14313	2.86673	-0.1738	2.86673	-0.204472	2.86673	-0.224918			9915.58	-5.98333	1123.82	-7.38333
	1.98372	-0.14313	1.98311	-0.132906	1.98342	-0.122683	1.98311	-0.132906	1.98372	-0.122683					2.8698	-0.153353	2.87011	-0.184023	2.86949	-0.184023	2.8698	-0.214695			9925.58	-5.86667	1124.82	-7.36667
	1.98556	-0.122683	1.98526	-0.132906	1.98556	-0.112459	1.98556	-0.122683	1.98618	-0.122683					2.87287	-0.153353	2.87317	-0.1738	2.87287	-0.214695	2.87256	-0.214695			9935.58	-5.83333	1125.82	-7.36667
	1.98771	-0.132906	1.98771	-0.112459	1.98802	-0.112459	1.98771	-0.112459	1.98771	-0.102236					2.87624	-0.14313	2.87624	-0.194247	2.87624	-0.204472	2.87593	-0.214695			9945.58	-5.8	1126.82	-7.33333
	1.99017	-0.112459	1.99047	-0.122683	1.99017	-0.112459	1.98986	-0.132906	1.99017	-0.0920118					2.87931	-0.14313	2.87931	-0.184023	2.87931	-0.184023	2.87931	-0.194247			9955.58	-5.8	1127.82	-7.35
	1.99262	-0.132906	1.99262	-0.122683	1.99231	-0.112459	1.99231	-0.102236	1.99231	-0.122683					2.88207	-0.14313	2.88207	-0.1738	2.88207	-0.214695	2.88207	-0.214695			9965.58	-5.8	1128.82	-7.35
	1.99477	-0.122683	1.99477	-0.112459	1.99446	-0.122683	1.99446	-0.122683	1.99507	-0.102236					2.88544	-0.122683	2.88544	-0.1738	2.88544	-0.1738	2.88575	-0.214695			9975.58	-5.76667	1129.82	-7.33333
	1.9963	-0.132906	1.99661	-0.112459	1.99691	-0.102236	1.99722	-0.112459	1.99661	-0.0920118					2.8882	-0.132906	2.88881	-0.1738	2.88851	-0.184023	2.8882	-0.204472			9985.58	-5.75	1130.82	-7.35
	1.99875	-0.122683	1.99937	-0.112459	1.99937	-0.102236	1.99906	-0.112459	1.99906	-0.102236					2.89188	-0.122683	2.89219	-0.153353	2.89127	-0.1738	2.89188	-0.194247			9995.58	-5.76667	1131.82	-7.36667
	2.00121	-0.112459	2.00151	-0.102236	2.00121	-0.102236	2.00151	-0.102236	2.00121	-0.0920118					2.89464	-0.122683	2.89526	-0.163577	2.89495	-0.184023	2.89495	-0.184023			10005.6	-5.75	1132.82	-7.36667
	2.00366	-0.112459	2.00366	-0.0920118	2.00335	-0.102236	2.00335	-0.0920118	2.00397	-0.102236					2.89832	-0.122683	2.89771	-0.153353	2.89802	-0.163577	2.89802	-0.184023			10015.6	-5.73333	1133.82	-7.38333
	2.00581	-0.102236	2.00611	-0.122683	2.00581	-0.102236	2.00581	-0.112459	2.00611	-0.102236					2.90108	-0.102236	2.90078	-0.153353	2.90078	-0.153353	2.90078	-0.184023			10025.6	-5.71667	1134.82	-7.38333
	2.00795	-0.122683	2.00795	-0.112459	2.00765	-0.0920118	2.00826	-0.102236	2.00826	-0.0920118					2.90415	-0.112459	2.90446	-0.14313	2.90415	-0.1738	2.90415	-0.163577			10035.6	-5.71667	1135.82	-7.35
															2.90722	-0.112459	2.90722	-0.122683	2.90722	-0.153353	2.90722	-0.184023			10045.6	-5.71667	1136.82	-7.36667
																									10055.6	-5.75	1137.82	-7.36667
																									10065.6	-5.75	1138.82	-7.35
																									10075.6	-5.73333	1139.82	-7.33333
																									10085.6	-5.71667	1140.82	-7.36667
																									10095.6	-5.65	1141.82	-7.38333
																									10105.6	-5.68333	1142.82	-7.35
																									10115.6	-5.7	1143.82	-7.33333
																									10125.6	-5.68333	1144.82	-7.36667
																									10135.6	-5.63333	1145.82	-7.38333
																									10145.6	-5.65	1146.82	-7.35
																									10155.6	-5.61667	1147.82	-7.35
																									10165.6	-5.63333	1148.82	-7.35
																									10175.6	-5.65	1149.82	-7.36667
																									10185.6	-5.6	1150.82	-7.36667
																									10195.6	-5.58333	1151.82	-7.36667
																									10205.6	-5.63333	1152.82	-7.36667
																									10215.6	-5.6	1153.82	-7.38333
																									10225.6	-5.56667	1154.82	-7.35
																									10235.6	-5.6	1155.82	-7.36667
																									10245.6	-5.55	1156.82	-7.35
																									10255.6	-5.51667	1157.82	-7.33333
																									10265.6	-5.5	1158.82	-7.36667
																									10275.6	-5.5	1159.82	-7.33333
																									10285.6	-5.48333	1160.82	-7.35
																									10295.6	-5.45	1161.82	-7.31667
																									10305.6	-5.43333	1162.82	-7.35
																									10315.6	-5.45	1163.82	-7.36667
																									10325.6	-5.48333	1164.82	-7.35
																									10335.6	-5.43333	1165.82	-7.33333
																									10345.6	-5.41667	1166.82	-7.36667
																									10355.6	-5.4	1167.82	-7.36667
																									10365.6	-5.41667	1168.82	-7.38333
																									10375.6	-5.4	1169.82	-7.36667
																									10385.6	-5.38333	1170.82	-7.36667
																									10395.6	-5.33333	1171.82	-7.36667
																									10405.6	-5.35	1172.82	-7.35
																									10415.6	-6.01667	1173.82	-7.35
																									10425.6	-6	1174.82	-7.35
																									10435.6	-6.05	1175.82	-7.35
																									10445.6	-6	1176.82	-7.38333
																									10455.6	-5.98333	1177.82	-7.38333
																									10465.6	-6.01667	1178.82	-7.36667
																									10475.6	-5.98333	1179.82	-7.38333
																									10485.6	-6.01667	1180.82	-7.38333
																									10495.6	-5.98333	1181.82	-7.35
																									10505.6	-5.98333	1182.82	-7.36667
																									10515.6	-5.96667	1183.82	-7.38333
																									10525.6	-5.96667	1184.82	-7.35
																									10535.6	-5.95	1185.82	-7.38333
																									10545.6	-5.91667	1186.82	-7.38333
																									10555.6	-5.93333	1187.82	-7.38333
																									10565.6	-5.91667	1188.82	-7.36667
																									10575.6	-5.95	1189.82	-7.35
																									10585.6	-5.93333	1190.82	-7.35
																									10595.6	-5.88333	1191.82	-7.35
																									10605.6	-5.93333	1192.82	-7.36667
																									10615.6	-5.85	1193.82	-7.38333
																									10625.6	-5.85	1194.82	-7.35
																									10635.6	-5.9	1195.82	-7.36667
																									10645.6	-5.83333	1196.82	-7.38333
																									10655.6	-5.83333	1197.82	-7.35
																									10665.6	-5.85	1198.82	-7.38333
																									10675.6	-5.86667	1199.82	-7.38333
																									10685.6	-5.86667	1200.82	-7.35
																									10695.6	-5.86667	1201.82	-7.36667
																									10705.6	-5.85	1202.82	-7.35
																									10715.6	-5.88333	1203.82	-7.35
																									10725.6	-5.85	1204.82	-7.33333
																									10735.6	-5.83333	1205.82	-7.33333
																									10745.6	-5.81667	1206.82	-7.33333
																									10755.6	-5.83333	1207.82	-7.35
																									10765.6	-5.76667	1208.82	-7.33333
																									10775.6	-5.8	1209.82	-7.31667
																									10785.6	-5.76667	1210.82	-7.33333
																									10795.6	-5.78333	1211.82	-7.33333
																									10805.6	-5.75	1212.82	-7.33333
																									10815.6	-5.8	1213.82	-7.35
																									10825.6	-5.76667	1214.82	-7.35
																									10835.6	-5.8	1215.82	-7.35
																									10845.6	-5.76667	1216.82	-7.35
																											1217.82	-7.38333
																											1218.82	-7.36667
																											1219.82	-7.4
																											1220.82	-7.36667
																											1221.82	-7.36667
																											1222.82	-7.36667
																											1223.82	-7.36667
																											1224.82	-7.36667
																											1225.82	-7.35
																											1226.82	-7.38333
																											1227.82	-7.35
																											1228.82	-7.33333
																											1229.82	-7.33333
																											1230.82	-7.35
																											1231.82	-7.36667
																											1232.82	-7.35
																											1233.82	-7.36667
																											1234.82	-7.36667
																											1235.82	-7.36667
																											1236.82	-7.36667
																											1237.82	-7.35
																											1238.82	-7.33333
																											1239.82	-7.35
																											1240.82	-7.36667
																											1241.82	-7.33333
																											1242.82	-7.31667
																											1243.82	-7.31667
																											1244.82	-7.28333
																											1245.82	-7.31667
																											1246.82	-7.31667
																											1247.82	-7.31667
																											1248.82	-7.31667
																											1249.82	-7.31667
																											1250.82	-7.3
																											1251.82	-7.31667
																											1252.82	-7.33333
																											1253.82	-7.31667
																											1254.82	-7.31667
																											1255.82	-7.31667
																											1256.82	-7.31667
																											1257.82	-7.33333
																											1258.82	-7.33333
																											1259.82	-7.35
																											1260.82	-7.3
																											1261.82	-7.31667
																											1262.82	-7.31667
																											1263.82	-7.33333
																											1264.82	-7.31667
																											1265.82	-7.31667
																											1266.82	-7.33333
																											1267.82	-7.3
																											1268.82	-7.35
																											1269.82	-7.35
																											1270.82	-7.33333
																											1271.82	-7.33333
																											1272.82	-7.33333
																											1273.82	-7.33333
																											1274.82	-7.31667
																											1275.82	-7.3
																											1276.82	-7.3
																											1277.82	-7.3
																											1278.82	-7.31667
																											1279.82	-7.3
																											1280.82	-7.3
																											1281.82	-7.31667
																											1282.82	-7.31667
																											1283.82	-7.31667
																											1284.82	-7.33333
																											1285.82	-7.33333
																											1286.82	-7.33333
																											1287.82	-7.35
																											1288.82	-7.33333
																											1289.82	-7.33333
																											1290.82	-7.35
																											1291.82	-7.33333
																											1292.82	-7.33333
																											1293.82	-7.31667
																											1294.82	-7.31667
																											1295.82	-7.31667
																											1296.82	-7.3
																											1297.82	-7.26667
																											1298.82	-7.33333
																											1299.82	-7.31667
																											1300.82	-7.35
																											1301.82	-7.35
																											1302.82	-7.33333
																											1303.82	-7.35
																											1304.82	-7.35
																											1305.82	-7.36667
																											1306.82	-7.31667
																											1307.82	-7.33333
																											1308.82	-7.33333
																											1309.82	-7.31667
																											1310.82	-7.33333
																											1311.82	-7.33333
																											1312.82	-7.31667
																											1313.82	-7.31667
																											1314.82	-7.31667
																											1315.82	-7.3
																											1316.82	-7.3
																											1317.82	-7.28333
																											1318.82	-7.33333
																											1319.82	-7.3
																											1320.82	-7.31667
																											1321.82	-7.3
																											1322.82	-7.35
																											1323.82	-7.33333
																											1324.82	-7.33333
																											1325.82	-7.31667
																											1326.82	-7.31667
																											1327.82	-7.31667
																											1328.82	-7.33333
																											1329.82	-7.31667
																											1330.82	-7.28333
																											1331.82	-7.28333
																											1332.82	-7.3
																											1333.82	-7.28333
																											1334.82	-7.28333
																											1335.82	-7.3
																											1336.82	-7.31667
																											1337.82	-7.33333
																											1338.82	-7.33333
																											1339.82	-7.33333
																											1340.82	-7.33333
																											1341.82	-7.33333
																											1342.82	-7.33333
																											1343.82	-7.33333
																											1344.82	-7.3
																											1345.82	-7.31667
																											1346.82	-7.3
																											1347.82	-7.31667
																											1348.82	-7.31667
																											1349.82	-7.35
																											1350.82	-7.33333
																											1351.82	-7.31667
																											1352.82	-7.31667
																											1353.82	-7.31667
																											1354.82	-7.3
																											1355.82	-7.3
																											1356.82	-7.28333
																											1357.82	-7.3
																											1358.82	-7.28333
																											1359.82	-7.3
																											1360.82	-7.3
																											1361.82	-7.28333
																											1362.82	-7.3
																											1363.82	-7.3
																											1364.82	-7.3
																											1365.82	-7.3
																											1366.82	-7.3
																											1367.82	-7.28333
																											1368.82	-7.3
																											1369.82	-7.3
																											1370.82	-7.31667
																											1371.82	-7.33333
																											1372.82	-7.28333
																											1373.82	-7.3
																											1374.82	-7.28333
																											1375.82	-7.3
																											1376.82	-7.28333
																											1377.82	-7.3
																											1378.82	-7.3
																											1379.82	-7.28333
																											1380.82	-7.28333
																											1381.82	-7.3
																											1382.82	-7.28333
																											1383.82	-7.3
																											1384.82	-7.3
																											1385.82	-7.28333
																											1386.82	-7.26667
																											1387.82	-7.28333
																											1388.82	-7.28333
																											1389.82	-7.3
																											1390.82	-7.28333
																											1391.82	-7.33333
																											1392.82	-7.31667
																											1393.82	-7.3
																											1394.82	-7.3
																											1395.82	-7.26667
																											1396.82	-7.28333
																											1397.82	-7.3
																											1398.82	-7.28333
																											1399.82	-7.3
																											1400.82	-7.28333
																											1401.82	-7.3
																											1402.82	-7.3
																											1403.82	-7.31667
																											1404.82	-7.31667
																											1405.82	-7.33333
																											1406.82	-7.31667
																											1407.82	-7.3
																											1408.82	-7.33333
																											1409.82	-7.3
																											1410.82	-7.33333
																											1411.82	-7.31667
																											1412.82	-7.31667
																											1413.82	-7.3
																											1414.82	-7.3
																											1415.82	-7.3
																											1416.82	-7.28333
																											1417.82	-7.3
																											1418.82	-7.28333
																											1419.82	-7.28333
																											1420.82	-7.31667
																											1421.82	-7.3
																											1422.82	-7.3
																											1423.82	-7.3
																											1424.82	-7.28333
																											1425.82	-7.31667
																											1426.82	-7.3
																											1427.82	-7.3
																											1428.82	-7.31667
																											1429.82	-7.3
																											1430.82	-7.3
																											1431.82	-7.33333
																											1432.82	-7.3
																											1433.82	-7.31667
																											1434.82	-7.23333
																											1435.82	-7.28333
																											1436.82	-7.25
																											1437.82	-7.26667
																											1438.82	-7.26667
																											1439.82	-7.26667
																											1440.82	-7.25
																											1441.82	-7.26667
																											1442.82	-7.25
																											1443.82	-7.26667
																											1444.82	-7.26667
																											1445.82	-7.25
																											1446.82	-7.26667
																											1447.82	-7.25
																											1448.82	-7.23333
																											1449.82	-7.25
																											1450.82	-7.25
																											1451.82	-7.23333
																											1452.82	-7.26667
																											1453.82	-7.25
																											1454.82	-7.25
																											1455.82	-7.25
																											1456.82	-7.25
																											1457.82	-7.26667
																											1458.82	-7.28333
																											1459.82	-7.28333
																											1460.82	-7.3
																											1461.82	-7.26667
																											1462.82	-7.28333
																											1463.82	-7.25
																											1464.82	-7.3
																											1465.82	-7.25
																											1466.82	-7.26667
																											1467.82	-7.26667
																											1468.82	-7.26667
																											1469.82	-7.23333
																											1470.82	-7.25
																											1471.82	-7.28333
																											1472.82	-7.28333
																											1473.82	-7.26667
																											1474.82	-7.28333
																											1475.82	-7.3
																											1476.82	-7.3
																											1477.82	-7.3
																											1478.82	-7.28333
																											1479.82	-7.3
																											1480.82	-7.31667
																											1481.82	-7.28333
																											1482.82	-7.28333
																											1483.82	-7.26667
																											1484.82	-7.26667
																											1485.82	-7.26667
																											1486.82	-7.26667
																											1487.82	-7.25
																											1488.82	-7.26667
																											1489.82	-7.25
																											1490.82	-7.28333
																											1491.82	-7.23333
																											1492.82	-7.26667
																											1493.82	-7.21667
																											1494.82	-7.3
																											1495.82	-7.3
																											1496.82	-7.26667
																											1497.82	-7.26667
																											1498.82	-7.28333
																											1499.82	-7.26667
																											1500.82	-7.26667
																											1501.82	-7.26667
																											1502.82	-7.26667
																											1503.82	-7.25
																											1504.82	-7.25
																											1505.82	-7.25
																											1506.82	-7.23333
																											1507.82	-7.26667
																											1508.82	-7.26667
																											1509.82	-7.25
																											1510.82	-7.25
																											1511.82	-7.28333
																											1512.82	-7.26667
																											1513.82	-7.21667
																											1514.82	-7.26667
																											1515.82	-7.28333
																											1516.82	-7.26667
																											1517.82	-7.26667
																											1518.82	-7.28333
																											1519.82	-7.26667
																											1520.82	-7.28333
																											1521.82	-7.26667
																											1522.82	-7.26667
																											1523.82	-7.26667
																											1524.82	-7.26667
																											1525.82	-7.28333
																											1526.82	-7.28333
																											1527.82	-7.25
																											1528.82	-7.25
																											1529.82	-7.25
																											1530.82	-7.25
																											1531.82	-7.21667
																											1532.82	-7.23333
																											1533.82	-7.25
																											1534.82	-7.26667
																											1535.82	-7.26667
																											1536.82	-7.25
																											1537.82	-7.23333
																											1538.82	-7.23333
																											1539.82	-7.23333
																											1540.82	-7.23333
																											1541.82	-7.26667
																											1542.82	-7.3
																											1543.82	-7.25
																											1544.82	-7.21667
																											1545.82	-7.21667
																											1546.82	-7.21667
																											1547.82	-7.23333
																											1548.82	-7.23333
																											1549.82	-7.26667
																											1550.82	-7.26667
																											1551.82	-7.26667
																											1552.82	-7.26667
																											1553.82	-7.25
																											1554.82	-7.23333
																											1555.82	-7.26667
																											1556.82	-7.28333
																											1557.82	-7.28333
																											1558.82	-7.25
																											1559.82	-7.21667
																											1560.82	-7.23333
																											1561.82	-7.26667
																											1562.82	-7.25
																											1563.82	-7.25
																											1564.82	-7.23333
																											1565.82	-7.21667
																											1566.82	-7.23333
																											1567.82	-7.23333
																											1568.82	-7.25
																											1569.82	-7.26667
																											1570.82	-7.25
																											1571.82	-7.28333
																											1572.82	-7.28333
																											1573.82	-7.26667
																											1574.82	-7.25
																											1575.82	-7.25
																											1576.82	-7.23333
																											1577.82	-7.25
																											1578.82	-7.25
																											1579.82	-7.25
																											1580.82	-7.25
																											1581.82	-7.25
																											1582.82	-7.23333
																											1583.82	-7.23333
																											1584.82	-7.21667
																											1585.82	-7.23333
																											1586.82	-7.21667
																											1587.82	-7.21667
																											1588.82	-7.21667
																											1589.82	-7.21667
																											1590.82	-7.23333
																											1591.82	-7.23333
																											1592.82	-7.25
																											1593.82	-7.23333
																											1594.82	-7.23333
																											1595.82	-7.25
																											1596.82	-7.26667
																											1597.82	-7.23333
																											1598.82	-7.2
																											1599.82	-7.21667
																											1600.82	-7.21667
																											1601.82	-7.25
																											1602.82	-7.26667
																											1603.82	-7.25
																											1604.82	-7.23333
																											1605.82	-7.23333
																											1606.82	-7.21667
																											1607.82	-7.21667
																											1608.82	-7.21667
																											1609.82	-7.2
																											1610.82	-7.2
																											1611.82	-7.23333
																											1612.82	-7.2
																											1613.82	-7.2
																											1614.82	-7.2
																											1615.82	-7.2
																											1616.82	-7.2
																											1617.82	-7.21667
																											1618.82	-7.23333
																											1619.82	-7.21667
																											1620.82	-7.2
																											1621.82	-7.2
																											1622.82	-7.21667
																											1623.82	-7.2
																											1624.82	-7.21667
																											1625.82	-7.21667
																											1626.82	-7.18333
																											1627.82	-7.21667
																											1628.82	-7.21667
																											1629.82	-7.21667
																											1630.82	-7.25
																											1631.82	-7.25
																											1632.82	-7.25
																											1633.82	-7.23333
																											1634.82	-7.25
																											1635.82	-7.26667
																											1636.82	-7.25
																											1637.82	-7.25
																											1638.82	-7.25
																											1639.82	-7.26667
																											1640.82	-7.23333
																											1641.82	-7.25
																											1642.82	-7.21667
																											1643.82	-7.23333
																											1644.82	-7.21667
																											1645.82	-7.23333
																											1646.82	-7.21667
																											1647.82	-7.25
																											1648.82	-7.26667
																											1649.82	-7.25
																											1650.82	-7.21667
																											1651.82	-7.21667
																											1652.82	-7.21667
																											1653.82	-7.21667
																											1654.82	-7.2
																											1655.82	-7.18333
																											1656.82	-7.16667
																											1657.82	-7.18333
																											1658.82	-7.2
																											1659.82	-7.2
																											1660.82	-7.21667
																											1661.82	-7.25
																											1662.82	-7.23333
																											1663.82	-7.21667
																											1664.82	-7.25
																											1665.82	-7.23333
																											1666.82	-7.23333
																											1667.82	-7.23333
																											1668.82	-7.25
																											1669.82	-7.2
																											1670.82	-7.2
																											1671.82	-7.2
																											1672.82	-7.18333
																											1673.82	-7.18333
																											1674.82	-7.18333
																											1675.82	-7.2
																											1676.82	-7.2
																											1677.82	-7.2
																											1678.82	-7.23333
																											1679.82	-7.23333
																											1680.82	-7.25
																											1681.82	-7.2
																											1682.82	-7.23333
																											1683.82	-7.21667
																											1684.82	-7.21667
																											1685.82	-7.21667
																											1686.82	-7.21667
																											1687.82	-7.23333
																											1688.82	-7.23333
																											1689.82	-7.2
																											1690.82	-7.23333
																											1691.82	-7.2
																											1692.82	-7.21667
																											1693.82	-7.23333
																											1694.82	-7.21667
																											1695.82	-7.2
																											1696.82	-7.2
																											1697.82	-7.21667
																											1698.82	-7.2
																											1699.82	-7.21667
																											1700.82	-7.21667
																											1701.82	-7.2
																											1702.82	-7.2
																											1703.82	-7.2
																											1704.82	-7.21667
																											1705.82	-7.21667
																											1706.82	-7.21667
																											1707.82	-7.21667
																											1708.82	-7.23333
																											1709.82	-7.21667
																											1710.82	-7.18333
																											1711.82	-7.18333
																											1712.82	-7.18333
																											1713.82	-7.18333
																											1714.82	-7.21667
																											1715.82	-7.25
																											1716.82	-7.23333
																											1717.82	-7.2
																											1718.82	-7.2
																											1719.82	-7.18333
																											1720.82	-7.2
																											1721.82	-7.16667
																											1722.82	-7.16667
																											1723.82	-7.18333
																											1724.82	-7.16667
																											1725.82	-7.21667
																											1726.82	-7.2
																											1727.82	-7.2
																											1728.82	-7.2
																											1729.82	-7.2
																											1730.82	-7.2
																											1731.82	-7.2
																											1732.82	-7.21667
																											1733.82	-7.2
																											1734.82	-7.18333
																											1735.82	-7.2
																											1736.82	-7.2
																											1737.82	-7.18333
																											1738.82	-7.21667
																											1739.82	-7.21667
																											1740.82	-7.21667
																											1741.82	-7.23333
																											1742.82	-7.21667
																											1743.82	-7.2
																											1744.82	-7.18333
																											1745.82	-7.18333
																											1746.82	-7.18333
																											1747.82	-7.16667
																											1748.82	-7.18333
																											1749.82	-7.18333
																											1750.82	-7.18333
																											1751.82	-7.18333
																											1752.82	-7.18333
																											1753.82	-7.16667
																											1754.82	-7.18333
																											1755.82	-7.2
																											1756.82	-7.2
																											1757.82	-7.2
																											1758.82	-7.2
																											1759.82	-7.21667
																											1760.82	-7.21667
																											1761.82	-7.2
																											1762.82	-7.2
																											1763.82	-7.2
																											1764.82	-7.2
																											1765.82	-7.18333
																											1766.82	-7.2
																											1767.82	-7.2
																											1768.82	-7.2
																											1769.82	-7.21667
																											1770.82	-7.2
																											1771.82	-7.16667
																											1772.82	-7.18333
																											1773.82	-7.18333
																											1774.82	-7.16667
																											1775.82	-7.16667
																											1776.82	-7.16667
																											1777.82	-7.16667
																											1778.82	-7.18333
																											1779.82	-7.18333
																											1780.82	-7.18333
																											1781.82	-7.16667
																											1782.82	-7.16667
																											1783.82	-7.15
																											1784.82	-7.13333
																											1785.82	-7.15
																											1786.82	-7.16667
																											1787.82	-7.15
																											1788.82	-7.16667
																											1789.82	-7.2
																											1790.82	-7.21667
																											1791.82	-7.2
																											1792.82	-7.18333
																											1793.82	-7.16667
																											1794.82	-7.15
																											1795.82	-7.18333
																											1796.82	-7.16667
																											1797.82	-7.16667
																											1798.82	-7.16667
																											1799.82	-7.13333
																											1800.82	-7.13333
																											1801.82	-7.2
																											1802.82	-7.21667
																											1803.82	-7.2
																											1804.82	-7.2
																											1805.82	-7.21667
																											1806.82	-7.21667
																											1807.82	-7.21667
																											1808.82	-7.2
																											1809.82	-7.16667
																											1810.82	-7.2
																											1811.82	-7.2
																											1812.82	-7.23333
																											1813.82	-7.2
																											1814.82	-7.18333
																											1815.82	-7.16667
																											1816.82	-7.2
																											1817.82	-7.16667
																											1818.82	-7.18333
																											1819.82	-7.21667
																											1820.82	-7.18333
																											1821.82	-7.18333
																											1822.82	-7.18333
																											1823.82	-7.15
																											1824.82	-7.15
																											1825.82	-7.16667
																											1826.82	-7.16667
																											1827.82	-7.16667
																											1828.82	-7.16667
																											1829.82	-7.13333
																											1830.82	-7.16667
																											1831.82	-7.16667
																											1832.82	-7.2
																											1833.82	-7.2
																											1834.82	-7.16667
																											1835.82	-7.18333
																											1836.82	-7.11667
																											1837.82	-7.18333
																											1838.82	-7.16667
																											1839.82	-7.16667
																											1840.82	-7.15
																											1841.82	-7.15
																											1842.82	-7.16667
																											1843.82	-7.18333
																											1844.82	-7.18333
																											1845.82	-7.18333
																											1846.82	-7.18333
																											1847.82	-7.16667
																											1848.82	-7.16667
																											1849.82	-7.15
																											1850.82	-7.15
																											1851.82	-7.13333
																											1852.82	-7.15
																											1853.82	-7.15
																											1854.82	-7.13333
																											1855.82	-7.15
																											1856.82	-7.15
																											1857.82	-7.15
																											1858.82	-7.15
																											1859.82	-7.2
																											1860.82	-7.15
																											1861.82	-7.18333
																											1862.82	-7.15
																											1863.82	-7.16667
																											1864.82	-7.15
																											1865.82	-7.13333
																											1866.82	-7.13333
																											1867.82	-7.13333
																											1868.82	-7.15
																											1869.82	-7.13333
																											1870.82	-7.15
																											1871.82	-7.15
																											1872.82	-7.18333
																											1873.82	-7.16667
																											1874.82	-7.2
																											1875.82	-7.18333
																											1876.82	-7.16667
																											1877.82	-7.16667
																											1878.82	-7.18333
																											1879.82	-7.16667
																											1880.82	-7.18333
																											1881.82	-7.16667
																											1882.82	-7.18333
																											1883.82	-7.16667
																											1884.82	-7.18333
																											1885.82	-7.18333
																											1886.82	-7.18333
																											1887.82	-7.13333
																											1888.82	-7.16667
																											1889.82	-7.15
																											1890.82	-7.13333
																											1891.82	-7.15
																											1892.82	-7.15
																											1893.82	-7.15
																											1894.82	-7.15
																											1895.82	-7.11667
																											1896.82	-7.13333
																											1897.82	-7.1
																											1898.82	-7.1
																											1899.82	-7.11667
																											1900.82	-7.11667
																											1901.82	-7.13333
																											1902.82	-7.15
																											1903.82	-7.15
																											1904.82	-7.16667
																											1905.82	-7.15
																											1906.82	-7.15
																											1907.82	-7.15
																											1908.82	-7.18333
																											1909.82	-7.18333
																											1910.82	-7.15
																											1911.82	-7.16667
																											1912.82	-7.16667
																											1913.82	-7.15
																											1914.82	-7.15
																											1915.82	-7.13333
																											1916.82	-7.13333
																											1917.82	-7.15
																											1918.82	-7.13333
																											1919.82	-7.13333
																											1920.82	-7.15
																											1921.82	-7.16667
																											1922.82	-7.16667
																											1923.82	-7.15
																											1924.82	-7.15
																											1925.82	-7.11667
																											1926.82	-7.11667
																											1927.82	-7.13333
																											1928.82	-7.15
																											1929.82	-7.13333
																											1930.82	-7.11667
																											1931.82	-7.11667
																											1932.82	-7.13333
																											1933.82	-7.11667
																											1934.82	-7.13333
																											1935.82	-7.13333
																											1936.82	-7.1
																											1937.82	-7.11667
																											1938.82	-7.11667
																											1939.82	-7.11667
																											1940.82	-7.13333
																											1941.82	-7.15
																											1942.82	-7.11667
																											1943.82	-7.1
																											1944.82	-7.11667
																											1945.82	-7.13333
																											1946.82	-7.15
																											1947.82	-7.13333
																											1948.82	-7.15
																											1949.82	-7.15
																											1950.82	-7.15
																											1951.82	-7.11667
																											1952.82	-7.11667
																											1953.82	-7.1
																											1954.82	-7.13333
																											1955.82	-7.11667
																											1956.82	-7.11667
																											1957.82	-7.13333
																											1958.82	-7.13333
																											1959.82	-7.13333
																											1960.82	-7.13333
																											1961.82	-7.15
																											1962.82	-7.15
																											1963.82	-7.15
																											1964.82	-7.15
																											1965.82	-7.1
																											1966.82	-7.15
																											1967.82	-7.15
																											1968.82	-7.15
																											1969.82	-7.15
																											1970.82	-7.16667
																											1971.82	-7.18333
																											1972.82	-7.15
																											1973.82	-7.11667
																											1974.82	-7.11667
																											1975.82	-7.13333
																											1976.82	-7.13333
																											1977.82	-7.15
																											1978.82	-7.13333
																											1979.82	-7.11667
																											1980.82	-7.13333
																											1981.82	-7.11667
																											1982.82	-7.16667
																											1983.82	-7.13333
																											1984.82	-7.15
																											1985.82	-7.16667
																											1986.82	-7.16667
																											1987.82	-7.15
																											1988.82	-7.16667
																											1989.82	-7.15
																											1990.82	-7.13333
																											1991.82	-7.15
																											1992.82	-7.13333
																											1993.82	-7.11667
																											1994.82	-7.13333
																											1995.82	-7.13333
																											1996.82	-7.15
																											1997.82	-7.16667
																											1998.82	-7.16667
																											1999.82	-7.15
																											2000.82	-7.11667
																											2001.82	-7.13333
																											2002.82	-7.11667
																											2003.82	-7.13333
																											2004.82	-7.15
																											2005.82	-7.16667
																											2006.82	-7.15
																											2007.82	-7.11667
																											2008.82	-7.13333
																											2009.82	-7.13333
																											2010.82	-7.11667
																											2011.82	-7.13333
																											2012.82	-7.11667
																											2013.82	-7.11667
																											2014.82	-7.13333
																											2015.82	-7.15
																											2016.82	-7.16667
																											2017.82	-7.11667
																											2018.82	-7.16667
																											2019.82	-7.13333
																											2020.82	-7.13333
																											2021.82	-7.11667
																											2022.82	-7.15
																											2023.82	-7.11667
																											2024.82	-7.13333
																											2025.82	-7.11667
																											2026.82	-7.11667
																											2027.82	-7.11667
																											2028.82	-7.08333
																											2029.82	-7.08333
																											2030.82	-7.1
																											2031.82	-7.1
																											2032.82	-7.08333
																											2033.82	-7.1
																											2034.82	-7.11667
																											2035.82	-7.11667
																											2036.82	-7.08333
																											2037.82	-7.1
																											2038.82	-7.1
																											2039.82	-7.13333
																											2040.82	-7.11667
																											2041.82	-7.13333
																											2042.82	-7.11667
																											2043.82	-7.15
																											2044.82	-7.11667
																											2045.82	-7.1
																											2046.82	-7.1
																											2047.82	-7.08333
																											2048.82	-7.1
																											2049.82	-7.1
																											2050.82	-7.1
																											2051.82	-7.11667
																											2052.82	-7.1
																											2053.82	-7.1
																											2054.82	-7.1
																											2055.82	-7.08333
																											2056.82	-7.1
																											2057.82	-7.1
																											2058.82	-7.13333
																											2059.82	-7.11667
																											2060.82	-7.1
																											2061.82	-7.13333
																											2062.82	-7.1
																											2063.82	-7.1
																											2064.82	-7.15
																											2065.82	-7.13333
																											2066.82	-7.1
																											2067.82	-7.11667
																											2068.82	-7.11667
																											2069.82	-7.1
																											2070.82	-7.1
																											2071.82	-7.1
																											2072.82	-7.08333
																											2073.82	-7.1
																											2074.82	-7.1
																											2075.82	-7.08333
																											2076.82	-7.08333
																											2077.82	-7.13333
																											2078.82	-7.08333
																											2079.82	-7.1
																											2080.82	-7.08333
																											2081.82	-7.08333
																											2082.82	-7.1
																											2083.82	-7.1
																											2084.82	-7.1
																											2085.82	-7.08333
																											2086.82	-7.08333
																											2087.82	-7.1
																											2088.82	-7.11667
																											2089.82	-7.1
																											2090.82	-7.13333
																											2091.82	-7.11667
																											2092.82	-7.11667
																											2093.82	-7.11667
																											2094.82	-7.13333
																											2095.82	-7.08333
																											2096.82	-7.13333
																											2097.82	-7.08333
																											2098.82	-7.08333
																											2099.82	-7.08333
																											2100.82	-7.06667
																											2101.82	-7.08333
																											2102.82	-7.1
																											2103.82	-7.1
																											2104.82	-7.08333
																											2105.82	-7.1
																											2106.82	-7.1
																											2107.82	-7.1
																											2108.82	-7.11667
																											2109.82	-7.1
																											2110.82	-7.08333
																											2111.82	-7.1
																											2112.82	-7.1
																											2113.82	-7.08333
																											2114.82	-7.08333
																											2115.82	-7.08333
																											2116.82	-7.06667
																											2117.82	-7.1
																											2118.82	-7.11667
																											2119.82	-7.08333
																											2120.82	-7.1
																											2121.82	-7.08333
																											2122.82	-7.08333
																											2123.82	-7.13333
																											2124.82	-7.1
																											2125.82	-7.11667
																											2126.82	-7.1
																											2127.82	-7.08333
																											2128.82	-7.08333
																											2129.82	-7.08333
																											2130.82	-7.06667
																											2131.82	-7.06667
																											2132.82	-7.1
																											2133.82	-7.11667
																											2134.82	-7.06667
[truncated: 8,802 more rows]

## Sheet: Figure S3
(b)		Irradiance (W m^-2)			(c)	Focal length (mm)	Irradiance (W m^-2)	error	(d)		1×		3× (w/ 600 mm Fresnel lens)		10× (w/ 300 mm Fresnel lens)
	x (mm)	10× (w/ 300 mm Fresnel lens)	3× (w/ 600 mm Fresnel lens)	1×		1×	782.535	193.809		Wavelength (nm)	Counts (-)	Wavelength (nm)	Counts (-)	Wavelength (nm)	Counts (-)
	-28	0.25417	103.843	58.7221		3× (w/ 600 mm Fresnel lens)	186.203	0.48397		198.04	-320.54	198.04	-320.54	198.04	-320.54
	-21	46.307	182.788	58.3724		10× (w/ 300 mm Fresnel lens)	58.2074	0.62005		198.49	-337.53	198.49	-337.53	198.49	-337.53
	-14	196.679	187.653	58.1057						198.95	-393.38	198.95	-393.38	198.95	-393.38
	-7	539.134	186.129	58.0665						199.4	-395.81	199.4	-395.81	199.4	-395.81
	0	907.097	185.558	57.3908						199.86	-395.81	199.86	-395.81	199.86	-395.81
	7	966.181	186.458	58.7501						200.31	-415.24	200.31	-415.24	200.31	-415.24
	14	717.729	186.668	58.6222						200.77	-373.96	200.77	-373.96	200.77	-373.96
	21	338.42	188.833	58.6421						201.22	-439.52	201.22	-439.52	201.22	-439.52
	28	64.0372	187.791	59.113						201.68	-439.52	201.68	-439.52	201.68	-439.52
										202.13	-437.09	202.13	-437.09	202.13	-437.09
										202.59	-451.66	202.59	-451.66	202.59	-451.66
										203.04	-410.38	203.04	-410.38	203.04	-410.38
										203.5	-429.81	203.5	-429.81	203.5	-429.81
										203.95	-415.24	203.95	-415.24	203.95	-415.24
										204.41	-488.09	204.41	-488.09	204.41	-488.09
										204.86	-458.95	204.86	-458.95	204.86	-458.95
										205.32	-456.52	205.32	-456.52	205.32	-456.52
										205.77	-485.66	205.77	-485.66	205.77	-485.66
										206.22	-587.65	206.22	-587.65	206.22	-587.65
										206.68	-570.65	206.68	-570.65	206.68	-570.65
										207.13	-444.38	207.13	-444.38	207.13	-444.38
										207.59	-519.66	207.59	-519.66	207.59	-519.66
										208.04	-602.22	208.04	-602.22	208.04	-602.22
										208.5	-497.8	208.5	-497.8	208.5	-497.8
										208.95	-573.08	208.95	-572.27	208.95	-572.27
										209.4	-522.08	209.4	-522.08	209.4	-522.08
										209.86	-495.37	209.86	-495.37	209.86	-495.37
										210.31	-531.8	210.31	-531.8	210.31	-531.8
										210.77	-546.37	210.77	-546.37	210.77	-546.37
										211.22	-500.23	211.22	-500.23	211.22	-500.23
										211.67	-585.22	211.67	-585.22	211.67	-585.22
										212.13	-580.36	212.13	-580.36	212.13	-580.36
										212.58	-614.36	212.58	-614.36	212.58	-614.36
										213.04	-590.08	213.04	-590.08	213.04	-590.08
										213.49	-582.79	213.49	-582.79	213.49	-582.79
										213.94	-478.38	213.94	-478.38	213.94	-478.38
										214.4	-592.51	214.4	-592.51	214.4	-592.51
										214.85	-519.66	214.85	-519.66	214.85	-519.66
										215.31	-575.51	215.31	-575.51	215.31	-575.51
										215.76	-517.23	215.76	-517.23	215.76	-517.23
										216.21	-522.08	216.21	-522.08	216.21	-522.08
										216.67	-531.8	216.67	-530.99	216.67	-530.99
										217.12	-560.94	217.12	-560.94	217.12	-560.94
										217.57	-626.5	217.57	-626.5	217.57	-626.5
										218.03	-543.94	218.03	-543.94	218.03	-543.94
										218.48	-526.94	218.48	-526.94	218.48	-526.94
										218.94	-502.66	218.94	-502.66	218.94	-502.66
										219.39	-529.37	219.39	-529.37	219.39	-529.37
										219.84	-524.51	219.84	-524.51	219.84	-524.51
										220.3	-500.23	220.3	-500.23	220.3	-500.23
										220.75	-505.09	220.75	-505.09	220.75	-505.09
										221.2	-492.95	221.2	-492.95	221.2	-492.95
										221.66	-492.95	221.66	-480.8	221.66	-480.8
										222.11	-480.8	222.11	-480.8	222.11	-480.8
										222.56	-573.08	222.56	-573.08	222.56	-573.08
										223.02	-560.94	223.02	-560.94	223.02	-560.94
										223.47	-551.22	223.47	-551.22	223.47	-551.22
										223.92	-536.65	223.92	-536.65	223.92	-536.65
										224.38	-565.79	224.38	-565.79	224.38	-565.79
										224.83	-509.94	224.83	-509.94	224.83	-509.94
										225.28	-458.95	225.28	-458.95	225.28	-458.95
										225.73	-424.95	225.73	-424.95	225.73	-424.95
										226.19	-463.81	226.19	-463.81	226.19	-463.81
										226.64	-522.08	226.64	-522.08	226.64	-522.08
										227.09	-524.51	227.09	-524.51	227.09	-524.51
										227.55	-539.08	227.55	-539.08	227.55	-539.08
										228	-558.51	228	-558.51	228	-558.51
										228.45	-471.09	228.45	-471.09	228.45	-471.09
										228.91	-497.8	228.91	-497.8	228.91	-497.8
										229.36	-531.8	229.36	-531.8	229.36	-531.8
										229.81	-573.08	229.81	-573.08	229.81	-573.08
										230.26	-526.94	230.26	-526.94	230.26	-526.94
										230.72	-524.51	230.72	-524.51	230.72	-524.51
										231.17	-507.52	231.17	-507.52	231.17	-507.52
										231.62	-480.8	231.62	-480.8	231.62	-480.8
										232.07	-531.8	232.07	-531.8	232.07	-531.8
										232.53	-529.37	232.53	-529.37	232.53	-529.37
										232.98	-560.94	232.98	-560.94	232.98	-560.94
										233.43	-451.66	233.43	-451.66	233.43	-451.66
										233.88	-594.93	233.88	-594.93	233.88	-594.93
										234.34	-495.37	234.34	-495.37	234.34	-495.37
										234.79	-556.08	234.79	-556.08	234.79	-556.08
										235.24	-575.51	235.24	-575.51	235.24	-575.51
										235.69	-509.94	235.69	-509.94	235.69	-509.94
										236.15	-534.23	236.15	-534.23	236.15	-534.23
										236.6	-471.09	236.6	-471.09	236.6	-471.09
										237.05	-529.37	237.05	-529.37	237.05	-529.37
										237.5	-543.94	237.5	-543.94	237.5	-543.94
										237.95	-500.23	237.95	-500.23	237.95	-500.23
										238.41	-546.37	238.41	-546.37	238.41	-546.37
										238.86	-495.37	238.86	-495.37	238.86	-495.37
										239.31	-570.65	239.31	-570.65	239.31	-570.65
										239.76	-500.23	239.76	-500.23	239.76	-500.23
										240.21	-509.94	240.21	-509.94	240.21	-509.94
										240.67	-522.08	240.67	-522.08	240.67	-522.08
										241.12	-502.66	241.12	-502.66	241.12	-502.66
										241.57	-458.95	241.57	-458.95	241.57	-458.95
										242.02	-514.8	242.02	-514.8	242.02	-514.8
										242.47	-502.66	242.47	-502.66	242.47	-502.66
										242.93	-558.51	242.93	-558.51	242.93	-558.51
										243.38	-536.65	243.38	-536.65	243.38	-536.65
										243.83	-556.08	243.83	-556.08	243.83	-556.08
										244.28	-490.52	244.28	-490.52	244.28	-490.52
										244.73	-541.51	244.73	-541.51	244.73	-541.51
										245.18	-534.23	245.18	-534.23	245.18	-534.23
										245.64	-551.22	245.64	-551.22	245.64	-551.22
										246.09	-509.94	246.09	-509.94	246.09	-509.94
										246.54	-505.09	246.54	-505.09	246.54	-505.09
										246.99	-534.23	246.99	-534.23	246.99	-534.23
										247.44	-534.23	247.44	-534.23	247.44	-534.23
										247.89	-512.37	247.89	-512.37	247.89	-512.37
										248.34	-512.37	248.34	-512.37	248.34	-512.37
										248.8	-575.51	248.8	-575.51	248.8	-575.51
										249.25	-522.08	249.25	-522.08	249.25	-522.08
										249.7	-495.37	249.7	-495.37	249.7	-495.37
										250.15	-551.22	250.15	-551.22	250.15	-551.22
										250.6	-541.51	250.6	-541.51	250.6	-541.51
										251.05	-529.37	251.05	-529.37	251.05	-529.37
										251.5	-563.37	251.5	-563.37	251.5	-563.37
										251.95	-558.51	251.95	-558.51	251.95	-558.51
										252.4	-529.37	252.4	-529.37	252.4	-529.37
										252.86	-502.66	252.86	-502.66	252.86	-502.66
										253.31	-505.09	253.31	-505.09	253.31	-505.09
										253.76	-473.52	253.76	-480.8	253.76	-480.8
										254.21	-522.08	254.21	-522.08	254.21	-522.08
										254.66	-556.08	254.66	-556.08	254.66	-556.08
										255.11	-490.52	255.11	-490.52	255.11	-490.52
										255.56	-526.94	255.56	-526.94	255.56	-526.94
										256.01	-473.52	256.01	-473.52	256.01	-473.52
										256.46	-536.65	256.46	-536.65	256.46	-536.65
										256.91	-602.22	256.91	-602.22	256.91	-602.22
										257.36	-492.95	257.36	-492.95	257.36	-492.95
										257.81	-517.23	257.81	-517.23	257.81	-517.23
										258.27	-471.09	258.27	-471.09	258.27	-471.09
										258.72	-563.37	258.72	-563.37	258.72	-563.37
										259.17	-492.95	259.17	-492.95	259.17	-492.95
										259.62	-575.51	259.62	-575.51	259.62	-575.51
										260.07	-478.38	260.07	-468.66	260.07	-468.66
										260.52	-490.52	260.52	-490.52	260.52	-490.52
										260.97	-529.37	260.97	-529.37	260.97	-529.37
										261.42	-492.95	261.42	-492.95	261.42	-492.95
										261.87	-492.95	261.87	-492.95	261.87	-492.95
										262.32	-480.8	262.32	-480.8	262.32	-480.8
										262.77	-539.08	262.77	-539.08	262.77	-539.08
										263.22	-458.95	263.22	-458.95	263.22	-458.95
										263.67	-514.8	263.67	-514.8	263.67	-514.8
										264.12	-463.81	264.12	-463.81	264.12	-463.81
										264.57	-511.56	264.57	-512.37	264.57	-512.37
										265.02	-477.57	265.02	-478.38	265.02	-478.38
										265.47	-575.51	265.47	-575.51	265.47	-575.51
										265.92	-483.23	265.92	-483.23	265.92	-483.23
										266.37	-514.8	266.37	-514.8	266.37	-514.8
										266.82	-512.37	266.82	-512.37	266.82	-512.37
										267.27	-560.94	267.27	-560.94	267.27	-560.94
										267.72	-526.94	267.72	-526.94	267.72	-526.94
										268.17	-500.23	268.17	-500.23	268.17	-500.23
										268.62	-597.36	268.62	-597.36	268.62	-597.36
										269.07	-529.37	269.07	-529.37	269.07	-529.37
										269.52	-475.95	269.52	-475.95	269.52	-475.95
										269.97	-558.51	269.97	-558.51	269.97	-558.51
										270.42	-546.37	270.42	-546.37	270.42	-546.37
										270.87	-505.09	270.87	-505.09	270.87	-505.09
										271.32	-505.09	271.32	-505.09	271.32	-505.09
										271.77	-543.94	271.77	-543.94	271.77	-543.94
										272.22	-509.94	272.22	-509.94	272.22	-509.94
										272.67	-483.23	272.67	-483.23	272.67	-483.23
										273.12	-575.51	273.12	-575.51	273.12	-575.51
										273.56	-505.09	273.56	-505.09	273.56	-505.09
										274.01	-524.51	274.01	-524.51	274.01	-524.51
										274.46	-548.8	274.46	-548.8	274.46	-548.8
										274.91	-541.51	274.91	-541.51	274.91	-541.51
										275.36	-478.38	275.36	-478.38	275.36	-478.38
										275.81	-553.65	275.81	-553.65	275.81	-553.65
										276.26	-451.66	276.26	-451.66	276.26	-451.66
										276.71	-522.08	276.71	-522.08	276.71	-522.08
										277.16	-573.08	277.16	-573.08	277.16	-573.08
										277.61	-587.65	277.61	-587.65	277.61	-587.65
										278.06	-490.52	278.06	-488.09	278.06	-488.09
										278.51	-522.08	278.51	-522.08	278.51	-522.08
										278.96	-466.23	278.96	-466.23	278.96	-466.23
										279.4	-526.94	279.4	-526.94	279.4	-526.94
										279.85	-480.8	279.85	-480.8	279.85	-480.8
										280.3	-529.37	280.3	-529.37	280.3	-529.37
										280.75	-539.08	280.75	-539.08	280.75	-539.08
										281.2	-604.65	281.2	-604.65	281.2	-604.65
										281.65	-534.23	281.65	-534.23	281.65	-534.23
										282.1	-495.37	282.1	-495.37	282.1	-495.37
										282.55	-553.65	282.55	-553.65	282.55	-553.65
										282.99	-556.08	282.99	-556.08	282.99	-556.08
										283.44	-546.37	283.44	-546.37	283.44	-546.37
										283.89	-517.23	283.89	-517.23	283.89	-517.23
										284.34	-514.8	284.34	-514.8	284.34	-514.8
										284.79	-464.62	284.79	-480.8	284.79	-480.8
										285.24	-556.08	285.24	-556.08	285.24	-556.08
										285.69	-519.66	285.69	-519.66	285.69	-519.66
										286.13	-543.94	286.13	-543.94	286.13	-543.94
										286.58	-565.79	286.58	-565.79	286.58	-565.79
										287.03	-454.09	287.03	-454.09	287.03	-454.09
										287.48	-518.85	287.48	-522.08	287.48	-522.08
										287.93	-543.94	287.93	-543.94	287.93	-543.94
										288.38	-501.04	288.38	-502.66	288.38	-502.66
										288.82	-560.94	288.82	-560.94	288.82	-560.94
										289.27	-551.22	289.27	-551.22	289.27	-551.22
										289.72	-536.65	289.72	-536.65	289.72	-536.65
										290.17	-551.22	290.17	-551.22	290.17	-551.22
										290.62	-471.09	290.62	-471.09	290.62	-471.09
										291.06	-488.09	291.06	-488.09	291.06	-488.09
										291.51	-536.65	291.51	-536.65	291.51	-536.65
										291.96	-463.81	291.96	-463.81	291.96	-463.81
										292.41	-534.23	292.41	-534.23	292.41	-534.23
										292.86	-538.27	292.86	-543.94	292.86	-543.94
										293.3	-497.8	293.3	-497.8	293.3	-497.8
										293.75	-560.94	293.75	-560.94	293.75	-560.94
										294.2	-531.8	294.2	-531.8	294.2	-531.8
										294.65	-514.8	294.65	-514.8	294.65	-514.8
										295.1	-585.22	295.1	-585.22	295.1	-585.22
										295.54	-541.51	295.54	-541.51	295.54	-541.51
										295.99	-415.24	295.99	-415.24	295.99	-415.24
										296.44	-580.36	296.44	-580.36	296.44	-580.36
										296.89	-531.8	296.89	-531.8	296.89	-531.8
										297.33	-492.95	297.33	-495.37	297.33	-495.37
										297.78	-507.52	297.78	-507.52	297.78	-507.52
										298.23	-522.08	298.23	-522.08	298.23	-522.08
										298.68	-553.65	298.68	-553.65	298.68	-553.65
										299.12	-500.23	299.12	-499.42	299.12	-499.42
										299.57	-551.22	299.57	-551.22	299.57	-551.22
										300.02	-483.23	300.02	-483.23	300.02	-483.23
										300.47	-539.08	300.47	-539.08	300.47	-539.08
										300.91	-505.09	300.91	-505.09	300.91	-505.09
										301.36	-624.07	301.36	-624.07	301.36	-624.07
										301.81	-570.65	301.81	-570.65	301.81	-570.65
										302.25	-468.66	302.25	-468.66	302.25	-468.66
										302.7	-524.51	302.7	-524.51	302.7	-524.51
										303.15	-458.95	303.15	-458.95	303.15	-458.95
										303.6	-475.95	303.6	-475.95	303.6	-475.95
										304.04	-497.8	304.04	-497.8	304.04	-497.8
										304.49	-522.08	304.49	-522.08	304.49	-522.08
										304.94	-517.23	304.94	-517.23	304.94	-517.23
										305.38	-492.95	305.38	-492.95	305.38	-492.95
										305.83	-585.22	305.83	-585.22	305.83	-585.22
										306.28	-478.38	306.28	-478.38	306.28	-478.38
										306.72	-539.08	306.72	-539.08	306.72	-539.08
										307.17	-466.23	307.17	-466.23	307.17	-466.23
										307.62	-507.52	307.62	-507.52	307.62	-507.52
										308.06	-529.37	308.06	-529.37	308.06	-529.37
										308.51	-463.81	308.51	-463.81	308.51	-463.81
										308.96	-531.8	308.96	-531.8	308.96	-531.8
										309.4	-492.95	309.4	-492.95	309.4	-492.95
										309.85	-517.23	309.85	-517.23	309.85	-517.23
										310.3	-500.23	310.3	-500.23	310.3	-500.23
										310.74	-548.8	310.74	-548.8	310.74	-548.8
										311.19	-541.51	311.19	-541.51	311.19	-541.51
										311.64	-563.37	311.64	-563.37	311.64	-563.37
										312.08	-463.81	312.08	-463.81	312.08	-463.81
										312.53	-534.23	312.53	-534.23	312.53	-534.23
										312.98	-446.81	312.98	-446.81	312.98	-446.81
										313.42	-539.08	313.42	-539.08	313.42	-539.08
										313.87	-560.94	313.87	-560.94	313.87	-560.94
										314.31	-587.65	314.31	-587.65	314.31	-587.65
										314.76	-548.8	314.76	-548.8	314.76	-548.8
										315.21	-546.37	315.21	-546.37	315.21	-546.37
										315.65	-497.8	315.65	-497.8	315.65	-497.8
										316.1	-509.94	316.1	-509.94	316.1	-509.94
										316.54	-560.94	316.54	-560.94	316.54	-560.94
										316.99	-590.08	316.99	-590.08	316.99	-590.08
										317.44	-509.94	317.44	-509.94	317.44	-509.94
										317.88	-565.79	317.88	-565.79	317.88	-565.79
										318.33	-546.37	318.33	-546.37	318.33	-546.37
										318.77	-485.66	318.77	-485.66	318.77	-485.66
										319.22	-565.79	319.22	-565.79	319.22	-565.79
										319.66	-526.13	319.66	-526.94	319.66	-526.94
										320.11	-539.08	320.11	-539.08	320.11	-539.08
										320.56	-534.23	320.56	-534.23	320.56	-534.23
										321	-512.37	321	-512.37	321	-512.37
										321.45	-551.22	321.45	-551.22	321.45	-551.22
										321.89	-488.09	321.89	-488.09	321.89	-488.09
										322.34	-522.08	322.34	-522.08	322.34	-522.08
										322.78	-531.8	322.78	-531.8	322.78	-531.8
										323.23	-531.8	323.23	-531.8	323.23	-531.8
										323.67	-560.94	323.67	-560.94	323.67	-560.94
										324.12	-483.23	324.12	-483.23	324.12	-483.23
										324.57	-616.79	324.57	-616.79	324.57	-616.79
										325.01	-602.22	325.01	-602.22	325.01	-602.22
										325.46	-553.65	325.46	-553.65	325.46	-553.65
										325.9	-584.41	325.9	-585.22	325.9	-585.22
										326.35	-573.08	326.35	-573.08	326.35	-573.08
										326.79	-526.94	326.79	-526.94	326.79	-526.94
										327.24	-643.5	327.24	-643.5	327.24	-643.5
										327.68	-541.51	327.68	-533.42	327.68	-533.42
										328.13	-546.37	328.13	-546.37	328.13	-546.37
										328.57	-536.65	328.57	-536.65	328.57	-536.65
										329.02	-475.95	329.02	-475.95	329.02	-475.95
										329.46	-526.94	329.46	-526.94	329.46	-526.94
										329.91	-505.09	329.91	-505.09	329.91	-505.09
										330.35	-592.51	330.35	-592.51	330.35	-592.51
										330.8	-526.94	330.8	-526.94	330.8	-526.94
										331.24	-519.66	331.24	-513.99	331.24	-513.99
										331.69	-587.65	331.69	-582.79	331.69	-582.79
										332.13	-607.08	332.13	-607.08	332.13	-607.08
										332.58	-529.37	332.58	-529.37	332.58	-529.37
										333.02	-541.51	333.02	-541.51	333.02	-541.51
										333.46	-587.65	333.46	-587.65	333.46	-587.65
										333.91	-519.66	333.91	-519.66	333.91	-519.66
										334.35	-558.51	334.35	-558.51	334.35	-558.51
										334.8	-497.8	334.8	-497.8	334.8	-497.8
										335.24	-466.23	335.24	-466.23	335.24	-466.23
										335.69	-560.94	335.69	-560.94	335.69	-560.94
										336.13	-539.08	336.13	-539.08	336.13	-539.08
										336.58	-546.37	336.58	-546.37	336.58	-546.37
										337.02	-517.23	337.02	-517.23	337.02	-517.23
										337.46	-570.65	337.46	-570.65	337.46	-570.65
										337.91	-551.22	337.91	-551.22	337.91	-551.22
										338.35	-585.22	338.35	-585.22	338.35	-585.22
										338.8	-570.65	338.8	-568.22	338.8	-568.22
										339.24	-489.71	339.24	-490.52	339.24	-490.52
										339.68	-500.23	339.68	-502.66	339.68	-502.66
										340.13	-494.56	340.13	-484.85	340.13	-484.85
										340.57	-478.38	340.57	-460.57	340.57	-460.57
										341.02	-490.52	341.02	-456.52	341.02	-456.52
										341.46	-553.65	341.46	-535.85	341.46	-535.85
										341.9	-573.08	341.9	-564.18	341.9	-564.18
										342.35	-505.09	342.35	-490.52	342.35	-490.52
										342.79	-509.94	342.79	-484.04	342.79	-484.04
										343.24	-543.94	343.24	-492.14	343.24	-492.14
										343.68	-585.22	343.68	-518.85	343.68	-518.85
										344.12	-573.08	344.12	-537.46	344.12	-537.46
										344.57	-590.08	344.57	-519.66	344.57	-519.66
										345.01	-539.08	345.01	-476.76	345.01	-476.76
										345.45	-518.04	345.45	-420.1	345.45	-420.1
										345.9	-589.27	345.9	-501.04	345.9	-501.04
										346.34	-531.8	346.34	-433.05	346.34	-433.05
										346.79	-582.79	346.79	-470.28	346.79	-470.28
										347.23	-519.66	347.23	-406.34	347.23	-406.34
										347.67	-507.52	347.67	-360.2	347.67	-360.2
										348.12	-560.94	348.12	-426.57	348.12	-426.57
										348.56	-558.51	348.56	-410.38	348.56	-410.38
										349	-527.75	349	-359.39	349	-359.39
										349.45	-573.89	349.45	-399.86	349.45	-399.86
										349.89	-569.84	349.89	-397.43	349.89	-397.43
										350.33	-483.23	350.33	-249.31	350.33	-249.31
										350.77	-509.13	350.77	-246.07	350.77	-246.07
										351.22	-434.67	351.22	-180.5	351.22	-180.5
										351.66	-506.71	351.66	-257.4	351.66	-257.4
										352.1	-319.73	352.1	30.76	352.1	30.76
										352.55	-438.71	352.55	-68.8	352.55	-68.8
										352.99	-385.29	352.99	18.62	352.99	18.62
										353.43	-310.82	353.43	218.55	353.43	218.55
										353.88	-434.67	353.88	101.18	353.88	101.18
										354.32	-320.54	354.32	246.07	354.32	246.07
										354.76	-302.73	354.76	361.82	354.76	361.82
										355.2	-276.02	355.2	497.8	355.2	497.8
										355.65	-266.3	355.65	612.74	355.65	612.74
										356.09	-203.17	356.09	767.34	356.09	767.34
										356.53	-181.31	356.53	853.14	356.53	853.14
										356.97	-50.18	356.97	1075.74	356.97	1075.74
										357.42	-96.32	357.42	1136.45	357.42	1136.45
										357.86	15.38	357.86	1389.8	357.86	1389.8
										358.3	-43.71	358.3	1471.55	358.3	1471.55
										358.74	64.75	358.74	1627.77	358.74	1627.77
										359.19	58.28	359.19	1743.52	359.19	1743.52
										359.63	83.37	359.63	1945.88	359.63	1945.88
										360.07	72.04	360.07	2060.82	360.07	2060.82
										360.51	190.22	360.51	2272.08	360.51	2272.08
										360.96	190.22	360.96	2364.36	360.96	2364.36
										361.4	241.21	361.4	2639.56	361.4	2639.56
										361.84	255.78	361.84	2772.31	361.84	2772.31
										362.28	272.78	362.28	2967.38	362.28	2967.38
										362.72	293.02	362.72	3110.65	362.72	3110.65
										363.17	365.86	363.17	3262.83	363.17	3262.83
										363.61	373.96	363.61	3397.19	363.61	3397.19
										364.05	382.05	364.05	3589.03	364.05	3589.03
										364.49	415.24	364.49	3677.26	364.49	3677.26
										364.93	367.48	364.93	3852.9	364.93	3852.9
										365.38	443.57	365.38	3884.47	365.38	3884.47
										365.82	604.65	365.82	4155.63	365.82	4155.63
										366.26	469.47	366.26	4099.78	366.26	4099.78
										366.7	525.32	366.7	4309.43	366.7	4309.43
										367.14	541.51	367.14	4349.9	367.14	4349.9
										367.59	542.32	367.59	4496.4	367.59	4496.4
										368.03	626.5	368.03	4653.44	368.03	4653.44
										368.47	621.65	368.47	4642.91	368.47	4642.91
										368.91	713.92	368.91	4823.42	368.91	4823.42
										369.35	751.15	369.35	4901.93	369.35	4901.93
										369.79	689.64	369.79	4976.4	369.79	4976.4
										370.24	679.92	370.24	5107.53	370.24	5107.53
										370.68	768.96	370.68	5254.84	370.68	5254.84
										371.12	713.11	371.12	5416.73	371.12	5416.73
										371.56	821.58	371.56	5316.36	371.56	5316.36
										372	777.06	372	5406.21	372	5406.21
										372.44	811.86	372.44	5440.2	372.44	5440.2
										372.88	841	372.88	5458.82	372.88	5458.82
										373.32	802.15	373.32	5487.15	373.32	5487.15
										373.77	797.29	373.77	5444.25	373.77	5444.25
										374.21	931.66	374.21	5678.18	374.21	5678.18
										374.65	880.66	374.65	5712.98	374.65	5712.98
										375.09	904.14	375.09	5735.65	375.09	5735.65
										375.53	845.05	375.53	5759.12	375.53	5759.12
										375.97	849.1	375.97	5917.77	375.97	5917.77
										376.41	880.66	376.41	6014.9	376.41	6014.9
										376.85	906.57	376.85	6105.56	376.85	6105.56
										377.29	831.29	377.29	6185.69	377.29	6185.69
										377.73	836.15	377.73	6045.66	377.73	6045.66
										378.17	968.08	378.17	6231.02	378.17	6231.02
										378.62	997.22	378.62	6384.81	378.62	6384.81
										379.06	959.18	379.06	6236.69	379.06	6236.69
										379.5	1018.27	379.5	6558.84	379.5	6558.84
										379.94	1044.17	379.94	6541.03	379.94	6541.03
										380.38	1139.68	380.38	6730.44	380.38	6730.44
										380.82	1128.35	380.82	6917.42	380.82	6917.42
										381.26	1271.62	381.26	7331.85	381.26	7331.85
										381.7	1275.67	381.7	7442.74	381.7	7442.74
										382.14	1304	382.14	7758.42	382.14	7758.42
										382.58	1388.99	382.58	8155.86	382.58	8155.86
										383.02	1414.08	383.02	8365.5	383.02	8365.5
										383.46	1571.11	383.46	8729.74	383.46	8729.74
										383.9	1626.15	383.9	9179.79	383.9	9179.79
										384.34	1617.25	384.34	9382.96	384.34	9382.96
										384.78	1719.24	384.78	9705.11	384.78	9705.11
										385.22	1780.75	385.22	9895.33	385.22	9895.33
										385.66	1787.23	385.66	10176.2	385.66	10176.2
										386.1	1813.94	386.1	10352.7	386.1	10352.7
										386.54	1772.66	386.54	10661	386.54	10661
										386.98	1896.5	386.98	10849.6	386.98	10849.6
										387.42	1848.75	387.42	10883.6	387.42	10883.6
										387.86	1928.07	387.86	11095.7	387.86	11095.7
										388.3	2180.61	388.3	11424.4	388.3	11424.4
										388.74	2106.15	388.74	11576.5	388.74	11576.5
										389.18	2145.81	389.18	12105.1	389.18	12105.1
										389.62	2137.71	389.62	12308.2	389.62	12308.2
										390.06	2304.46	390.06	12509	390.06	12509
										390.5	2385.4	390.5	12930.7	390.5	12930.7
										390.94	2471.2	390.94	13096.6	390.94	13096.6
										391.38	2381.35	391.38	13349.2	391.38	13349.2
										391.82	2435.59	391.82	13470.6	391.82	13470.6
										392.26	2455.82	392.26	13985.4	392.26	13985.4
										392.7	2624.18	392.7	14124.6	392.7	14124.6
										393.14	2664.66	393.14	14544.7	393.14	14544.7
										393.58	2748.03	393.58	14779.5	393.58	14779.5
										394.02	2671.94	394.02	14764.1	394.02	14764.1
										394.46	2814.4	394.46	15346.1	394.46	15346.1
										394.9	2802.26	394.9	15545.2	394.9	15545.2
										395.33	2832.21	395.33	16094.8	395.33	16094.8
										395.77	3072.61	395.77	16437.2	395.77	16437.2
										396.21	3101.75	396.21	16956.8	396.21	16956.8
										396.65	3163.27	396.65	17365.6	396.65	17365.6
										397.09	3189.98	397.09	17229.6	397.09	17229.6
										397.53	3311.39	397.53	17747.7	397.53	17747.7
										397.97	3292.78	397.97	17788.1	397.97	17788.1
										398.41	3290.35	398.41	17786.5	398.41	17786.5
										398.85	3384.24	398.85	17890.9	398.85	17890.9
										399.29	3224.78	399.29	17672.4	399.29	17672.4
										399.72	3142.22	399.72	17390.7	399.72	17390.7
										400.16	3126.03	400.16	17228.8	400.16	17228.8
										400.6	3143.84	400.6	17266	400.6	17266
										401.04	3067.75	401.04	17008.6	401.04	17008.6
										401.48	3142.22	401.48	17020	401.48	17020
										401.92	3145.46	401.92	16541.6	401.92	16541.6
										402.36	2977.1	402.36	16671.9	402.36	16671.9
										402.8	3087.18	402.8	16908.3	402.8	16908.3
										403.23	3134.13	403.23	16790.1	403.23	16790.1
										403.67	3034.57	403.67	16705.9	403.67	16705.9
										404.11	3179.46	404.11	16816	404.11	16816
										404.55	2979.53	404.55	16660.6	404.55	16660.6
										404.99	3028.9	404.99	16804.7	404.99	16804.7
										405.43	3158.41	405.43	17348.6	405.43	17348.6
										405.86	3189.98	405.86	17257.9	405.86	17257.9
										406.3	3244.21	406.3	17402	406.3	17402
										406.74	3257.97	406.74	17441.7	406.74	17441.7
										407.18	3250.69	407.18	17631.9	407.18	17631.9
										407.62	3291.16	407.62	17668.3	407.62	17668.3
										408.06	3337.3	408.06	17631.1	408.06	17631.1
										408.49	3154.36	408.49	17979.1	408.49	17979.1
										408.93	3390.72	408.93	18392.8	408.93	18392.8
										409.37	3341.34	409.37	18222.8	409.37	18222.8
										409.81	3431.19	409.81	18659.1	409.81	18659.1
										410.25	3479.76	410.25	18640.5	410.25	18640.5
										410.68	3501.61	410.68	18889	410.68	18889
										411.12	3349.44	411.12	18442.1	411.12	18442.1
										411.56	3342.15	411.56	18589.5	411.56	18589.5
										412	3515.37	412	19020.9	412	19020.9
										412.43	3549.37	412.43	19276.7	412.43	19276.7
										412.87	3470.04	412.87	19196.5	412.87	19196.5
										413.31	3563.94	413.31	19391.6	413.31	19391.6
										413.75	3540.46	413.75	19420.8	413.75	19420.8
										414.19	3835.1	414.19	19809.3	414.19	19809.3
										414.62	3643.26	414.62	19451.5	414.62	19451.5
										415.06	3570.41	415.06	19001.5	415.06	19001.5
										415.5	3680.5	415.5	19591.5	415.5	19591.5
										415.93	3667.54	415.93	19853	415.93	19853
										416.37	3673.21	416.37	19427.2	416.37	19427.2
										416.81	3619.79	416.81	19240.2	416.81	19240.2
										417.25	3724.21	417.25	19565.6	417.25	19565.6
										417.68	3690.21	417.68	19328.5	417.68	19328.5
										418.12	3555.84	418.12	19057.3	418.12	19057.3
										418.56	3846.43	418.56	20065.9	418.56	20065.9
										419	3793.82	419	19908.8	419	19908.8
										419.43	4079.55	419.43	20133	419.43	20133
										419.87	3974.32	419.87	20594.4	419.87	20594.4
										420.31	4060.93	420.31	20464.1	420.31	20464.1
										420.74	3941.94	420.74	20282.8	420.74	20282.8
										421.18	3980.8	421.18	20291.7	421.18	20291.7
										421.62	4117.59	421.62	20616.3	421.62	20616.3
										422.05	4094.12	422.05	20286.8	422.05	20286.8
										422.49	4125.68	422.49	20131.4	422.49	20131.4
										422.93	4125.68	422.93	19874.8	422.93	19874.8
										423.36	4077.12	423.36	19698.4	423.36	19698.4
										423.8	4035.03	423.8	19942.8	423.8	19942.8
										424.24	4202.58	424.24	19983.3	424.24	19983.3
										424.67	4253.57	424.67	20105.5	424.67	20105.5
										425.11	4245.48	425.11	20519.2	425.11	20519.2
										425.55	4310.24	425.55	20634.1	425.55	20634.1
										425.98	4437.32	425.98	20737.7	425.98	20737.7
										426.42	4318.33	426.42	20793.5	426.42	20793.5
										426.86	4610.54	426.86	21187.7	426.86	21187.7
										427.29	4591.11	427.29	21203.1	427.29	21203.1
										427.73	4535.26	427.73	20746.6	427.73	20746.6
										428.17	4647.77	428.17	21386.9	428.17	21386.9
										428.6	4655.86	428.6	21315.6	428.6	21315.6
										429.04	4633.2	429.04	21259.8	429.04	21259.8
										429.47	4834.75	429.47	21578.7	429.47	21578.7
										429.91	4814.51	429.91	21942.9	429.91	21942.9
										430.35	4794.28	430.35	21805.3	430.35	21805.3
										430.78	4624.3	430.78	21647.5	430.78	21647.5
										431.22	4736.81	431.22	22193.1	431.22	22193.1
										431.65	4941.59	431.65	22236.8	431.65	22236.8
										432.09	4968.3	432.09	22295	432.09	22295
										432.53	4818.56	432.53	21954.3	432.53	21954.3
										432.96	4874.41	432.96	22316.1	432.96	22316.1
										433.4	5119.67	433.4	22757.2	433.4	22757.2
										433.83	5162.57	433.83	22890	433.83	22890
										434.27	5119.67	434.27	22976.6	434.27	22976.6
										434.7	5088.91	434.7	22830.9	434.7	22830.9
										435.14	4920.55	435.14	22427	435.14	22427
										435.58	5135.05	435.58	23006.5	435.58	23006.5
										436.01	5257.27	436.01	23254.2	436.01	23254.2
										436.45	5030.63	436.45	22660.9	436.45	22660.9
										436.88	5087.29	436.88	23022.7	436.88	23022.7
										437.32	5305.03	437.32	23799	437.32	23799
										437.75	5300.98	437.75	23889.6	437.75	23889.6
										438.19	5626.37	438.19	24959.7	438.19	24959.7
										438.62	5292.89	438.62	24014.3	438.62	24014.3
										439.06	5592.38	439.06	24669.9	439.06	24669.9
										439.49	5667.66	439.49	24614.1	439.49	24614.1
										439.93	5609.38	439.93	24432.8	439.93	24432.8
										440.36	5430.49	440.36	23930.1	440.36	23930.1
										440.8	5510.63	440.8	24248.2	440.8	24248.2
										441.23	5302.6	441.23	23751.2	441.23	23751.2
										441.67	5504.96	441.67	24651.3	441.67	24651.3
										442.1	5497.67	442.1	24031.3	442.1	24031.3
										442.54	5373.83	442.54	23595.8	442.54	23595.8
										442.97	5476.63	442.97	24487	442.97	24487
										443.41	5594	443.41	24662.6	443.41	24662.6
										443.84	5318.79	443.84	23498.7	443.84	23498.7
										444.28	5444.25	444.28	24271.7	444.28	24271.7
										444.71	5283.17	444.71	23688.1	444.71	23688.1
										445.15	5322.03	445.15	23580.4	445.15	23580.4
										445.58	5293.7	445.58	23973.8	445.58	23973.8
										446.02	5258.08	446.02	23628.2	446.02	23628.2
										446.45	5440.2	446.45	23871.8	446.45	23871.8
										446.89	5288.84	446.89	23620.9	446.89	23620.9
										447.32	5370.59	447.32	23760.9	447.32	23760.9
										447.76	5427.25	447.76	24172.1	447.76	24172.1
										448.19	5341.45	448.19	23765	448.19	23765
										448.62	5422.4	448.62	24023.2	448.62	24023.2
										449.06	5609.38	449.06	24425.5	449.06	24425.5
										449.49	5659.56	449.49	25023.7	449.49	25023.7
										449.93	6015.71	449.93	26323.6	449.93	26323.6
										450.36	6086.94	450.36	26813.3	450.36	26813.3
										450.8	6445.52	450.8	27559.6	450.8	27559.6
										451.23	6418	451.23	28237.1	451.23	28237.1
										451.66	6258.54	451.66	27489.2	451.66	27489.2
										452.1	6413.14	452.1	27739.3	452.1	27739.3
										452.53	6112.84	452.53	26507.3	452.53	26507.3
										452.97	6124.18	452.97	26647.4	452.97	26647.4
										453.4	5712.98	453.4	25193.6	453.4	25193.6
										453.83	6167.89	453.83	26623.1	453.83	26623.1
										454.27	5976.86	454.27	25570	454.27	25570
										454.7	5619.09	454.7	24476.5	454.7	24476.5
										455.13	5732.41	455.13	24614.1	455.13	24614.1
										455.57	5835.21	455.57	25501.2	455.57	25501.2
										456	5577	456	24469.2	456	24469.2
										456.44	5559.19	456.44	24277.3	456.44	24277.3
										456.87	5504.96	456.87	24709.6	456.87	24709.6
										457.3	5850.59	457.3	25493.1	457.3	25493.1
										457.74	5864.35	457.74	25968.3	457.74	25968.3
										458.17	6187.31	458.17	27264.2	458.17	27264.2
										458.6	6336.25	458.6	27868	458.6	27868
										459.04	6502.99	459.04	28403.8	459.04	28403.8
										459.47	6314.39	459.47	27931.1	459.47	27931.1
										459.9	6116.89	459.9	27213.2	459.9	27213.2
										460.34	6064.28	460.34	26526.8	460.34	26526.8
										460.77	6065.09	460.77	27061.8	460.77	27061.8
										461.2	6561.27	461.2	28668.5	461.2	28668.5
										461.64	6701.3	461.64	29090.2	461.64	29090.2
										462.07	7100.35	462.07	30510	462.07	30510
										462.5	7700.95	462.5	33124.5	462.5	33124.5
										462.93	7549.59	462.93	32168.5	462.93	32168.5
										463.37	7974.54	463.37	34673.7	463.37	34673.7
										463.8	7794.04	463.8	33564.8	463.8	33564.8
										464.23	7639.44	464.23	33396.4	464.23	33396.4
										464.67	7864.46	464.67	34031.8	464.67	34031.8
										465.1	7621.63	465.1	33543.8	465.1	33543.8
										465.53	7538.26	465.53	32363.6	465.53	32363.6
										465.96	7647.53	465.96	32956.1	465.96	32956.1
										466.4	8019.87	466.4	34756.3	466.4	34756.3
										466.83	8517.67	466.83	37157.1	466.83	37157.1
										467.26	9637.93	467.26	41297.3	467.26	41297.3
										467.69	10355.1	467.69	44095.5	467.69	44095.5
										468.13	10818.9	468.13	45204.4	468.13	45204.4
										468.56	11162.9	468.56	47090.4	468.56	47090.4
										468.99	11485.1	468.99	48052.8	468.99	48052.8
										469.42	11374.2	469.42	47456.3	469.42	47456.3
										469.86	10613.3	469.86	45398.7	469.86	45398.7
										470.29	10312.2	470.29	44349.7	470.29	44349.7
										470.72	10104.2	470.72	42759.2	470.72	42759.2
										471.15	9805.48	471.15	41877.7	471.15	41877.7
										471.59	9386.19	471.59	40798.7	471.59	40798.7
										472.02	9250.21	472.02	39759.4	472.02	39759.4
										472.45	9233.21	472.45	39408.9	472.45	39408.9
										472.88	9804.67	472.88	42109.2	472.88	42109.2
										473.31	10102.5	473.31	43120.2	473.31	43120.2
										473.75	10487	473.75	44540.7	473.75	44540.7
										474.18	10537.2	474.18	45045.8	474.18	45045.8
										474.61	10657	474.61	45491	474.61	45491
										475.04	10763.9	475.04	45801.8	475.04	45801.8
										475.47	10570.4	475.47	45112.2	475.47	45112.2
										475.9	10341.3	475.9	44107.7	475.9	44107.7
										476.34	9976.27	476.34	43074	476.34	43074
										476.77	9945.51	476.77	42646.6	476.77	42646.6
										477.2	9846.76	477.2	42118.9	477.2	42118.9
										477.63	9901.8	477.63	42574.6	477.63	42574.6
										478.06	10075	478.06	42747	478.06	42747
										478.49	10307.3	478.49	44960.8	478.49	44960.8
										478.93	10696.7	478.93	45204.4	478.93	45204.4
										479.36	10969.5	479.36	46636.3	479.36	46636.3
										479.79	11565.2	479.79	48719.8	479.79	48719.8
										480.22	12310.7	480.22	51389.3	480.22	51389.3
										480.65	12933.9	480.65	53359.5	480.65	53359.5
										481.08	13494.9	481.08	54938.7	481.08	54938.7
										481.51	14153	481.51	56483.1	481.51	56483.1
										481.94	14862	481.94	57779	481.94	57779
										482.38	14887.1	482.38	58169.2	482.38	58169.2
										482.81	15394.6	482.81	58675.9	482.81	58675.9
										483.24	15150.2	483.24	58762.5	483.24	58762.5
										483.67	15513.6	483.67	58911.4	483.67	58911.4
										484.1	15163.1	484.1	58617.6	484.1	58617.6
										484.53	15112.1	484.53	58368.3	484.53	58368.3
										484.96	14713.1	484.96	57783.9	484.96	57783.9
										485.39	14734.1	485.39	57621.2	485.39	57621.2
										485.82	14649.1	485.82	56953.4	485.82	56953.4
										486.25	14370.7	486.25	56598	486.25	56598
										486.68	14198.3	486.68	56173.9	486.68	56173.9
										487.11	13960.3	487.11	55669.6	487.11	55669.6
										487.55	13906.9	487.55	55441.4	487.55	55441.4
										487.98	13689.1	487.98	55074.7	487.98	55074.7
										488.41	13864.8	488.41	55192.9	488.41	55192.9
										488.84	13780.6	488.84	55337.8	488.84	55337.8
										489.27	14002.4	489.27	55477.8	489.27	55477.8
										489.7	14074.4	489.7	55829.1	489.7	55829.1
										490.13	14251.7	490.13	56307.4	490.13	56307.4
										490.56	14632.1	490.56	57094.2	490.56	57094.2
										490.99	15087.9	490.99	57936	490.99	57936
										491.42	15499	491.42	59256.2	491.42	59256.2
										491.85	16344.1	491.85	60520.6	491.85	60520.6
										492.28	17254.7	492.28	61757.4	492.28	61757.4
										492.71	17168.1	492.71	62077.1	492.71	62077.1
										493.14	17657	493.14	62899.5	493.14	62899.5
										493.57	17367.2	493.57	62311.8	493.57	62311.8
										494	17158.4	494	62112.7	494	62112.7
										494.43	16862.1	494.43	61466.8	494.43	61466.8
										494.86	16433.9	494.86	60588.6	494.86	60588.6
										495.29	15486.9	495.29	58960.8	495.29	58960.8
										495.72	15675.5	495.72	58988.3	495.72	58988.3
										496.15	14931.6	496.15	57898.8	496.15	57898.8
										496.58	14994.8	496.58	57536.2	496.58	57536.2
										497.01	14586.8	497.01	57204.3	497.01	57204.3
										497.44	14255.8	497.44	56425.6	497.44	56425.6
										497.87	14349.6	497.87	56328.5	497.87	56328.5
										498.3	14051	498.3	55736.8	498.3	55736.8
										498.73	14108.4	498.73	56075.2	498.73	56075.2
										499.16	14275.2	499.16	56470.2	499.16	56470.2
										499.58	14339.1	499.58	56679	499.58	56679
										500.01	14422.5	500.01	56471.8	500.01	56471.8
										500.44	14403.9	500.44	56376.3	500.44	56376.3
										500.87	14317.3	500.87	56427.2	500.87	56427.2
										501.3	14275.2	501.3	56445.1	501.3	56445.1
										501.73	14145.7	501.73	56423.2	501.73	56423.2
										502.16	14245.2	502.16	56619.9	502.16	56619.9
										502.59	14351.3	502.59	56641.8	502.59	56641.8
										503.02	14589.2	503.02	56701.7	503.02	56701.7
										503.45	14358.5	503.45	56764.8	503.45	56764.8
										503.88	14453.2	503.88	56691.1	503.88	56691.1
										504.3	14613.5	504.3	56903.2	504.3	56903.2
										504.73	14326.2	504.73	56532.5	504.73	56532.5
										505.16	14264.6	505.16	56438.6	505.16	56438.6
										505.59	14372.3	505.59	56464.5	505.59	56464.5
										506.02	14213.7	506.02	56261.3	506.02	56261.3
										506.45	14309.2	506.45	56158.5	506.45	56158.5
										506.88	14328.6	506.88	56244.3	506.88	56244.3
										507.31	14270.3	507.31	56071.9	507.31	56071.9
										507.73	14115.7	507.73	56076.8	507.73	56076.8
										508.16	14494.5	508.16	56086.5	508.16	56086.5
										508.59	14267.1	508.59	55995.8	508.59	55995.8
										509.02	14352.1	509.02	56065.4	509.02	56065.4
										509.45	14141.6	509.45	56249.2	509.45	56249.2
										509.88	14128.7	509.88	55906	509.88	55906
										510.31	14198.3	510.31	56125.3	510.31	56125.3
										510.73	14218.5	510.73	56360.1	510.73	56360.1
										511.16	14386.9	511.16	56187.7	511.16	56187.7
										511.59	14550.4	511.59	56722.7	511.59	56722.7
										512.02	14220.1	512.02	56640.1	512.02	56640.1
										512.45	14524.5	512.45	56878.1	512.45	56878.1
										512.87	14428.2	512.87	56730.8	512.87	56730.8
										513.3	14394.2	513.3	56640.1	513.3	56640.1
										513.73	14475.1	513.73	56934.8	513.73	56934.8
										514.16	14612.7	514.16	56981.7	514.16	56981.7
										514.59	14594.9	514.59	57217.3	514.59	57217.3
										515.01	14503.4	515.01	57150.9	515.01	57150.9
										515.44	14513.1	515.44	57170.3	515.44	57170.3
										515.87	14471.9	515.87	57225.3	515.87	57225.3
										516.3	14587.6	516.3	57301.4	516.3	57301.4
										516.72	14511.5	516.72	57113.7	516.72	57113.7
										517.15	14696.1	517.15	56989	517.15	56989
										517.58	14658	517.58	57001.1	517.58	57001.1
										518.01	14754.4	518.01	57303.1	518.01	57303.1
										518.43	14844.2	518.43	57226.2	518.43	57226.2
										518.86	14777.8	518.86	57439	518.86	57439
										519.29	14815.9	519.29	57396.9	519.29	57396.9
										519.72	14644.3	519.72	57619.6	519.72	57619.6
										520.14	14825.6	520.14	57640.6	520.14	57640.6
										520.57	14607.9	520.57	57596.9	520.57	57596.9
										521	14900.9	521	57648.7	521	57648.7
										521.43	14974.5	521.43	57791.2	521.43	57791.2
										521.85	15037.7	521.85	57924.7	521.85	57924.7
										522.28	14914.6	522.28	57968.4	522.28	57968.4
										522.71	15081.4	522.71	57807.3	522.71	57807.3
										523.13	15008.5	523.13	57939.3	523.13	57939.3
										523.56	15114.6	523.56	57875.3	523.56	57875.3
										523.99	15302.4	523.99	58399.8	523.99	58399.8
										524.41	15061.1	524.41	58282.5	524.41	58282.5
										524.84	15112.1	524.84	58262.2	524.84	58262.2
										525.27	15207.6	525.27	58392.6	525.27	58392.6
										525.7	15238.4	525.7	58459.7	525.7	58459.7
										526.12	15028	526.12	58367.5	526.12	58367.5
										526.55	14987.5	526.55	58153.8	526.55	58153.8
										526.98	15278.1	526.98	58369.1	526.98	58369.1
										527.4	15161.5	527.4	58358.6	527.4	58358.6
										527.83	15389	527.83	58767.3	527.83	58767.3
										528.25	15036	528.25	58224.2	528.25	58224.2
										528.68	15117.8	528.68	58459.7	528.68	58459.7
										529.11	15180.9	529.11	58450.8	529.11	58450.8
										529.53	15247.3	529.53	58620	529.53	58620
										529.96	15264.3	529.96	58608.7	529.96	58608.7
										530.39	15028	530.39	58202.3	530.39	58202.3
										530.81	15241.6	530.81	58450.8	530.81	58450.8
										531.24	15255.4	531.24	58261.4	531.24	58261.4
										531.67	15153.4	531.67	58403.1	531.67	58403.1
										532.09	15145.3	532.09	58304.3	532.09	58304.3
										532.52	15001.2	532.52	58192.6	532.52	58192.6
										532.94	14983.4	532.94	58364.2	532.94	58364.2
										533.37	14930.8	533.37	58085	533.37	58085
										533.79	15033.6	533.79	57977.3	533.79	57977.3
										534.22	14788.4	534.22	58097.1	534.22	58097.1
										534.65	14940.5	534.65	57927.1	534.65	57927.1
										535.07	14637.8	535.07	57984.6	535.07	57984.6
										535.5	14773	535.5	57956.3	535.5	57956.3
										535.92	14683.1	535.92	57479.5	535.92	57479.5
										536.35	14786.7	536.35	57663.3	536.35	57663.3
										536.78	14535	536.78	57325.7	536.78	57325.7
										537.2	14686.4	537.2	57409.9	537.2	57409.9
										537.63	14717.1	537.63	57358.1	537.63	57358.1
										538.05	14614.3	538.05	57188.1	538.05	57188.1
										538.48	14525.3	538.48	56850.6	538.48	56850.6
										538.9	14340.7	538.9	57052.9	538.9	57052.9
										539.33	14438.7	539.33	56836	539.33	56836
										539.75	14519.6	539.75	56692.7	539.75	56692.7
										540.18	14372.3	540.18	56606.1	540.18	56606.1
										540.6	14425.7	540.6	56717	540.6	56717
										541.03	14271.9	541.03	56686.3	541.03	56686.3
										541.45	14386.9	541.45	56526.8	541.45	56526.8
										541.88	14450	541.88	56722.7	541.88	56722.7
										542.3	14374.7	542.3	56808.5	542.3	56808.5
										542.73	14517.2	542.73	56632	542.73	56632
										543.15	14468.6	543.15	56883	543.15	56883
										543.58	14532.6	543.58	56712.2	543.58	56712.2
										544	14432.2	544	56893.5	544	56893.5
										544.43	14182.9	544.43	56543.8	544.43	56543.8
										544.85	14386.9	544.85	56980.1	544.85	56980.1
										545.28	14611.9	545.28	56969.6	545.28	56969.6
										545.7	14460.5	545.7	56879.7	545.7	56879.7
										546.13	14382	546.13	56793.9	546.13	56793.9
										546.55	14191	546.55	56608.6	546.55	56608.6
										546.98	14274.4	546.98	56788.3	546.98	56788.3
										547.4	14328.6	547.4	56643.4	547.4	56643.4
										547.82	14254.1	547.82	56446.7	547.82	56446.7
										548.25	14149.7	548.25	56926.7	548.25	56926.7
										548.67	14118.1	548.67	56504.2	548.67	56504.2
										549.1	14145.7	549.1	56530.9	549.1	56530.9
										549.52	14493.7	549.52	56627.2	549.52	56627.2
										549.95	14372.3	549.95	56628	549.95	56628
										550.37	14139.2	550.37	56395.7	550.37	56395.7
										550.79	14258.2	550.79	56238.7	550.79	56238.7
										551.22	14192.6	551.22	56631.2	551.22	56631.2
										551.64	14323.7	551.64	56684.7	551.64	56684.7
										552.07	14361	552.07	56364.1	552.07	56364.1
										552.49	14121.4	552.49	56166.6	552.49	56166.6
										552.91	14237.1	552.91	56436.2	552.91	56436.2
										553.34	14200.7	553.34	56461.2	553.34	56461.2
										553.76	14127.9	553.76	56352.8	553.76	56352.8
										554.19	14208.8	554.19	56221.7	554.19	56221.7
										554.61	14191.8	554.61	56356	554.61	56356
										555.03	14344	555.03	56424	555.03	56424
										555.46	14266.3	555.46	56418.3	555.46	56418.3
										555.88	14123.8	555.88	56153.7	555.88	56153.7
										556.3	14110	556.3	56199	556.3	56199
										556.73	14283.3	556.73	56420.8	556.73	56420.8
										557.15	14246	557.15	56323.6	557.15	56323.6
										557.57	14167.5	557.57	56449.9	557.57	56449.9
										558	14067.1	558	56415.9	558	56415.9
										558.42	14054.2	558.42	56318	558.42	56318
										558.84	14082.5	558.84	56437	558.84	56437
										559.27	14171.6	559.27	56413.5	559.27	56413.5
										559.69	14097.1	559.69	56566.5	559.69	56566.5
										560.11	14233.9	560.11	56407.8	560.11	56407.8
										560.54	14153	560.54	56394.1	560.54	56394.1
										560.96	14326.2	560.96	56563.2	560.96	56563.2
										561.38	14298.6	561.38	56782.6	561.38	56782.6
										561.81	14168.3	561.81	56458	561.81	56458
										562.23	14143.2	562.23	56724.3	562.23	56724.3
										562.65	14296.2	562.65	56950.9	562.65	56950.9
										563.07	14419.2	563.07	56782.6	563.07	56782.6
										563.5	14527.7	563.5	57209.2	563.5	57209.2
										563.92	14401.5	563.92	57056.2	563.92	57056.2
										564.34	14476.7	564.34	57059.4	564.34	57059.4
										564.77	14557.7	564.77	57229.4	564.77	57229.4
										565.19	14346.4	565.19	57190.6	565.19	57190.6
										565.61	14544.7	565.61	57332.2	565.61	57332.2
										566.03	14431.4	566.03	57119.3	566.03	57119.3
										566.46	14607.9	566.46	57313.6	566.46	57313.6
										566.88	14256.6	566.88	57405.1	566.88	57405.1
										567.3	14501	567.3	57584.7	567.3	57584.7
										567.72	14554.4	567.72	57406.7	567.72	57406.7
										568.14	14306.7	568.14	57215.6	568.14	57215.6
										568.57	14410.4	568.57	57273.9	568.57	57273.9
										568.99	14386.9	568.99	57046.5	568.99	57046.5
										569.41	14281.6	569.41	57025.4	569.41	57025.4
										569.83	14434.6	569.83	57025.4	569.83	57025.4
										570.26	14344.8	570.26	56962.3	570.26	56962.3
										570.68	14265.5	570.68	56719.5	570.68	56719.5
										571.1	14174	571.1	56627.2	571.1	56627.2
										571.52	14044.5	571.52	56619.1	571.52	56619.1
										571.94	14058.2	571.94	56508.2	571.94	56508.2
										572.36	13833.2	572.36	56137.5	572.36	56137.5
										572.79	13733.7	572.79	56150.4	572.79	56150.4
										573.21	13749.9	573.21	55590.3	573.21	55590.3
										573.63	13650.3	573.63	55442.2	573.63	55442.2
										574.05	13545.9	574.05	55322.4	574.05	55322.4
										574.47	13336.2	574.47	55079.5	574.47	55079.5
										574.89	13405.8	574.89	54789	574.89	54789
										575.32	13468.2	575.32	54579.3	575.32	54579.3
										575.74	13276.3	575.74	54644.1	575.74	54644.1
										576.16	13170.3	576.16	54406.1	576.16	54406.1
										576.58	13210.8	576.58	54091.2	576.58	54091.2
										577	12952.6	577	53595.8	577	53595.8
										577.42	12913.7	577.42	53473.6	577.42	53473.6
										577.84	12774.5	577.84	53393.5	577.84	53393.5
										578.27	12714.6	578.27	52988.8	578.27	52988.8
										578.69	12648.2	578.69	53000.9	578.69	53000.9
										579.11	12659.5	579.11	52781.6	579.11	52781.6
										579.53	12599.6	579.53	52639.9	579.53	52639.9
										579.95	12525.2	579.95	52415.7	579.95	52415.7
										580.37	12493.6	580.37	52275.7	580.37	52275.7
										580.79	12495.2	580.79	52291	580.79	52291
										581.21	12463.7	581.21	52293.5	581.21	52293.5
										581.63	12372.2	581.63	52312.1	581.63	52312.1
										582.05	12383.5	582.05	52193.9	582.05	52193.9
										582.47	12143.9	582.47	51866.9	582.47	51866.9
										582.9	12517.1	582.9	52045.8	582.9	52045.8
										583.32	12135	583.32	52029.6	583.32	52029.6
										583.74	12216.8	583.74	51853.1	583.74	51853.1
										584.16	12308.2	584.16	51909	584.16	51909
										584.58	12270.2	584.58	51800.5	584.58	51800.5
										585	12187.6	585	51219.3	585	51219.3
										585.42	12320.4	585.42	51568.2	585.42	51568.2
										585.84	12139.9	585.84	51193.4	585.84	51193.4
										586.26	12054.9	586.26	50970.1	586.26	50970.1
										586.68	12053.3	586.68	50932	586.68	50932
										587.1	11948.9	587.1	50842.2	587.1	50842.2
										587.52	11981.2	587.52	50724.8	587.52	50724.8
										587.94	11835.5	587.94	50676.2	587.94	50676.2
										588.36	11837.2	588.36	50548.3	588.36	50548.3
										588.78	11842	588.78	50533.8	588.78	50533.8
										589.2	11710.9	589.2	50448.8	589.2	50448.8
										589.62	11685.8	589.62	49901.6	589.62	49901.6
										590.04	11676.1	590.04	50125	590.04	50125
										590.46	11511	590.46	49883	590.46	49883
										590.88	11361.2	590.88	49685.5	590.88	49685.5
										591.3	11465.6	591.3	49114.8	591.3	49114.8
										591.72	11358	591.72	49202.2	591.72	49202.2
										592.14	11266.5	592.14	49235.4	592.14	49235.4
										592.56	11307.8	592.56	48520.7	592.56	48520.7
										592.98	11260	592.98	48219.6	592.98	48219.6
										593.4	10955.7	593.4	47971.1	593.4	47971.1
										593.82	11031	593.82	47443.3	593.82	47443.3
										594.24	10822.9	594.24	47339.7	594.24	47339.7
										594.66	10706.4	594.66	47071.8	594.66	47071.8
										595.07	10542.9	595.07	46701.1	595.07	46701.1
										595.49	10580.1	595.49	46092.4	595.49	46092.4
										595.91	10472.5	595.91	45709.5	595.91	45709.5
										596.33	10505.6	596.33	45640.7	596.33	45640.7
										596.75	10355.9	596.75	45372.8	596.75	45372.8
										597.17	10257.1	597.17	44801.3	597.17	44801.3
										597.59	10181.1	597.59	44535.9	597.59	44535.9
										598.01	10177	598.01	44004.9	598.01	44004.9
										598.43	10009.5	598.43	43895.6	598.43	43895.6
										598.85	10026.5	598.85	43869.7	598.85	43869.7
										599.27	9858.09	599.27	43208.4	599.27	43208.4
										599.68	9854.05	599.68	42978.5	599.68	42978.5
										600.1	9846.76	600.1	42954.2	600.1	42954.2
										600.52	9615.26	600.52	42652.3	600.52	42652.3
										600.94	9714.82	600.94	42274.3	600.94	42274.3
										601.36	9612.84	601.36	42625.6	601.36	42625.6
										601.78	9700.25	601.78	42150.5	601.78	42150.5
										602.2	9633.07	602.2	42288.1	602.2	42288.1
										602.61	9556.18	602.61	41912.5	602.61	41912.5
										603.03	9408.05	603.03	41749.8	603.03	41749.8
										603.45	9520.56	603.45	41682.6	603.45	41682.6
										603.87	9571.55	603.87	41685	603.87	41685
										604.29	9406.43	604.29	41531.2	604.29	41531.2
										604.71	9599.89	604.71	41732.8	604.71	41732.8
										605.12	9555.37	605.12	41625.1	605.12	41625.1
										605.54	9553.75	605.54	41681.8	605.54	41681.8
										605.96	9463.9	605.96	41786.2	605.96	41786.2
										606.38	9588.55	606.38	41540.1	606.38	41540.1
										606.8	9523.8	606.8	41889.8	606.8	41889.8
										607.21	9527.85	607.21	41711.7	607.21	41711.7
										607.63	9473.61	607.63	42183.6	607.63	42183.6
										608.05	9650.07	608.05	42090.6	608.05	42090.6
										608.47	9658.16	608.47	42449.1	608.47	42449.1
										608.89	9760.96	608.89	42504.2	608.89	42504.2
										609.3	9786.86	609.3	42760	609.3	42760
										609.72	9977.08	609.72	43122.6	609.72	43122.6
										610.14	10043.5	610.14	43694.9	610.14	43694.9
										610.56	9977.08	610.56	44044.5	610.56	44044.5
										610.97	10211.8	610.97	44005.7	610.97	44005.7
										611.39	10245	611.39	44798.1	611.39	44798.1
										611.81	10440.1	611.81	45098.4	611.81	45098.4
										612.23	10434.4	612.23	45467.5	612.23	45467.5
										612.64	10546.1	612.64	45652.1	612.64	45652.1
										613.06	10636.8	613.06	45824.5	613.06	45824.5
										613.48	10864.2	613.48	46355.5	613.48	46355.5
										613.9	10697.5	613.9	46570	613.9	46570
										614.31	10801.9	614.31	46796.6	614.31	46796.6
										614.73	10797.9	614.73	47224	614.73	47224
										615.15	10905.5	615.15	46852.5	615.15	46852.5
										615.56	10746	615.56	47498.4	615.56	47498.4
										615.98	11038.2	615.98	47446.6	615.98	47446.6
										616.4	10949.2	616.4	47980	616.4	47980
										616.82	11026.1	616.82	48298.1	616.82	48298.1
										617.23	10892.5	617.23	48254.4	617.23	48254.4
										617.65	11071.4	617.65	48449.5	617.65	48449.5
										618.07	11036.6	618.07	48407.4	618.07	48407.4
										618.48	11141.9	618.48	48788.6	618.48	48788.6
										618.9	11110.3	618.9	49018.5	618.9	49018.5
										619.32	11135.4	619.32	48923	619.32	48923
										619.73	11035.8	619.73	48800.8	619.73	48800.8
										620.15	11011.5	620.15	49229	620.15	49229
										620.57	11079.5	620.57	48568.5	620.57	48568.5
										620.98	10941.9	620.98	47757.4	620.98	47757.4
										621.4	10849.6	621.4	47693.5	621.4	47693.5
										621.81	10661	621.81	47644.1	621.81	47644.1
										622.23	10520.2	622.23	46513.3	622.23	46513.3
										622.65	10568	622.65	46200.1	622.65	46200.1
										623.06	10345.4	623.06	45483.7	623.06	45483.7
										623.48	9989.22	623.48	44317.3	623.48	44317.3
										623.9	10014.3	623.9	43994.3	623.9	43994.3
										624.31	9715.63	624.31	43011.7	624.31	43011.7
										624.73	9618.5	624.73	42728.4	624.73	42728.4
										625.14	9311.73	625.14	41490	625.14	41490
										625.56	9326.3	625.56	41276.3	625.56	41276.3
										625.98	9379.72	625.98	41061	625.98	41061
										626.39	9337.63	626.39	40486.3	626.39	40486.3
										626.81	9119.08	626.81	39948.8	626.81	39948.8
										627.22	9039.76	627.22	39909.1	627.22	39909.1
										627.64	8962.86	627.64	39405.7	627.64	39405.7
										628.05	8775.88	628.05	39000.1	628.05	39000.1
										628.47	8761.31	628.47	38856.9	628.47	38856.9
										628.88	8750.79	628.88	39094.8	628.88	39094.8
										629.3	8741.08	629.3	38980.7	629.3	38980.7
										629.72	8600.23	629.72	38559	629.72	38559
										630.13	8832.54	630.13	38827.7	630.13	38827.7
										630.55	8670.66	630.55	38756.5	630.55	38756.5
										630.96	8622.9	630.96	38836.6	630.96	38836.6
										631.38	8498.25	631.38	38703.1	631.38	38703.1
										631.79	8569.48	631.79	38996.1	631.79	38996.1
										632.21	8645.56	632.21	38784.8	632.21	38784.8
										632.62	8534.67	632.62	38271.7	632.62	38271.7
										633.04	8408.4	633.04	38595.4	633.04	38595.4
										633.45	8417.3	633.45	37964.9	633.45	37964.9
										633.87	8217.37	633.87	37740.7	633.87	37740.7
										634.28	8368.74	634.28	37556.1	634.28	37556.1
										634.7	8134	634.7	36898.8	634.7	36898.8
										635.11	8033.63	635.11	36477.9	635.11	36477.9
										635.53	7973.73	635.53	35698.5	635.53	35698.5
										635.94	7790.8	635.94	35554.4	635.94	35554.4
										636.36	7696.1	636.36	34927.1	636.36	34927.1
										636.77	7643.48	636.77	34599.2	636.77	34599.2
										637.18	7471.07	637.18	34143.5	637.18	34143.5
										637.6	7492.93	637.6	33808.4	637.6	33808.4
										638.01	7196.68	638.01	33101	638.01	33101
										638.43	7312.43	638.43	32482.6	638.43	32482.6
										638.84	7157.82	638.84	32417	638.84	32417
										639.26	7059.88	639.26	32048.7	639.26	32048.7
										639.67	6835.67	639.67	31498.3	639.67	31498.3
										640.09	6828.38	640.09	31320.2	640.09	31320.2
										640.5	6831.62	640.5	30992.4	640.5	30992.4
										640.91	6770.91	640.91	30541.6	640.91	30541.6
										641.33	6758.77	641.33	30595	641.33	30595
										641.74	6617.93	641.74	30287.4	641.74	30287.4
										642.16	6590.41	642.16	30336.8	642.16	30336.8
										642.57	6634.93	642.57	30027.6	642.57	30027.6
										642.98	6471.42	642.98	30081.8	642.98	30081.8
										643.4	6515.94	643.4	30082.6	643.4	30082.6
										643.81	6502.18	643.81	29609.1	643.81	29609.1
										644.22	6463.33	644.22	29583.2	644.22	29583.2
										644.64	6477.09	644.64	29688.4	644.64	29688.4
										645.05	6505.42	645.05	29787.2	645.05	29787.2
										645.47	6509.47	645.47	29963.6	645.47	29963.6
										645.88	6520.8	645.88	30132	645.88	30132
										646.29	6636.55	646.29	30656.5	646.29	30656.5
										646.71	6595.27	646.71	30843.5	646.71	30843.5
										647.12	6853.48	647.12	31482.9	647.12	31482.9
										647.53	7011.32	647.53	32018.8	647.53	32018.8
										647.95	6911.76	647.95	32489	647.95	32489
										648.36	7128.68	648.36	32954.5	648.36	32954.5
										648.77	7140.83	648.77	33162.5	648.77	33162.5
										649.19	7143.25	649.19	33038.7	649.19	33038.7
										649.6	7033.17	649.6	32744.8	649.6	32744.8
										650.01	6956.27	650.01	32442.1	650.01	32442.1
										650.43	6861.57	650.43	32056.8	650.43	32056.8
										650.84	6719.11	650.84	31230.4	650.84	31230.4
										651.25	6597.7	651.25	30766.6	651.25	30766.6
										651.66	6390.48	651.66	29861.6	651.66	29861.6
										652.08	6425.29	652.08	29732.9	652.08	29732.9
										652.49	6243.16	652.49	29049	652.49	29049
										652.9	6170.31	652.9	28616.7	652.9	28616.7
										653.31	6023.81	653.31	28094.6	653.31	28094.6
										653.73	6051.33	653.73	27813.8	653.73	27813.8
										654.14	5929.1	654.14	27470.6	654.14	27470.6
										654.55	5818.21	654.55	27079.6	654.55	27079.6
										654.97	5734.03	654.97	26915.3	654.97	26915.3
										655.38	5779.36	655.38	26786.6	655.38	26786.6
										655.79	5810.93	655.79	26801.2	655.79	26801.2
										656.2	5797.97	656.2	26385.9	656.2	26385.9
										656.61	5633.66	656.61	26126.1	656.61	26126.1
										657.03	5554.33	657.03	25870.3	657.03	25870.3
										657.44	5586.71	657.44	25996.6	657.44	25996.6
										657.85	5682.23	657.85	26131	657.85	26131
										658.26	5538.15	658.26	25880.8	658.26	25880.8
										658.68	5449.92	658.68	25653.4	658.68	25653.4
										659.09	5411.07	659.09	25752.1	659.09	25752.1
										659.5	5400.54	659.5	25332	659.5	25332
										659.91	5508.2	659.91	25408.1	659.91	25408.1
										660.32	5520.34	660.32	25377.4	660.32	25377.4
										660.73	5273.46	660.73	25336.9	660.73	25336.9
										661.15	5417.54	661.15	25663.9	661.15	25663.9
										661.56	5454.77	661.56	25408.9	661.56	25408.9
										661.97	5361.69	661.97	25329.6	661.97	25329.6
										662.38	5516.29	662.38	25563.5	662.38	25563.5
										662.79	5458.01	662.79	25781.3	662.79	25781.3
										663.2	5381.93	663.2	25724.6	663.2	25724.6
										663.62	5503.34	663.62	25808	663.62	25808
										664.03	5524.39	664.03	25747.3	664.03	25747.3
										664.44	5504.15	664.44	25925.4	664.44	25925.4
										664.85	5633.66	664.85	25901.9	664.85	25901.9
										665.26	5497.67	665.26	25961.8	665.26	25961.8
										665.67	5629.61	665.67	26410.2	665.67	26410.2
										666.08	5649.04	666.08	26470.1	666.08	26470.1
										666.49	5619.9	666.49	26773.6	666.49	26773.6
										666.91	5780.17	666.91	26789.8	666.91	26789.8
										667.32	5581.05	667.32	26793.9	667.32	26793.9
										667.73	5736.46	667.73	27291.7	667.73	27291.7
										668.14	5687.08	668.14	27123.3	668.14	27123.3
										668.55	5648.23	668.55	26961.4	668.55	26961.4
										668.96	5649.85	668.96	26976.8	668.96	26976.8
										669.37	5642.56	669.37	26515.4	669.37	26515.4
										669.78	5534.1	669.78	26534	669.78	26534
										670.19	5548.67	670.19	26486.3	670.19	26486.3
										670.6	5534.1	670.6	26070.2	670.6	26070.2
										671.01	5417.54	671.01	26029.8	671.01	26029.8
										671.42	5463.68	671.42	26006.3	671.42	26006.3
										671.83	5449.11	671.83	25798.3	671.83	25798.3
										672.25	5487.96	672.25	25828.2	672.25	25828.2
										672.66	5442.63	672.66	25671.2	672.66	25671.2
										673.07	5482.3	673.07	25829	673.07	25829
										673.48	5490.39	673.48	25987.7	673.48	25987.7
										673.89	5553.53	673.89	26216.8	673.89	26216.8
										674.3	5472.58	674.3	25975.5	674.3	25975.5
										674.71	5462.87	674.71	26026.5	674.71	26026.5
										675.12	5468.53	675.12	25812.8	675.12	25812.8
										675.53	5491.2	675.53	25844.4	675.53	25844.4
										675.94	5414.3	675.94	25709.2	675.94	25709.2
										676.35	5356.02	676.35	25534.4	676.35	25534.4
										676.76	5249.99	676.76	25084.3	676.76	25084.3
										677.17	5139.1	677.17	24630.3	677.17	24630.3
										677.58	5148.81	677.58	24289.5	677.58	24289.5
										677.99	5157.71	677.99	24252.3	677.99	24252.3
										678.4	5083.24	678.4	23965.7	678.4	23965.7
										678.8	5129.38	678.8	23894.5	678.8	23894.5
										679.21	4947.26	679.21	23705.1	679.21	23705.1
										679.62	5012.82	679.62	23578.8	679.62	23578.8
										680.03	4973.16	680.03	23665.4	680.03	23665.4
										680.44	4947.26	680.44	23331.1	680.44	23331.1
										680.85	4817.75	680.85	23212.1	680.85	23212.1
										681.26	4932.69	681.26	23466.3	681.26	23466.3
										681.67	4999.87	681.67	24117.9	681.67	24117.9
										682.08	5171.47	682.08	24618.1	682.08	24618.1
										682.49	5349.55	682.49	25570.8	682.49	25570.8
										682.9	5620.71	682.9	26414.2	682.9	26414.2
										683.31	5842.49	683.31	27547.5	683.31	27547.5
										683.72	5845.73	683.72	28232.2	683.72	28232.2
										684.13	6110.42	684.13	28636.2	684.13	28636.2
										684.53	6001.95	684.53	29057.9	684.53	29057.9
										684.94	5944.48	684.94	28751.1	684.94	28751.1
										685.35	6118.51	685.35	28675	685.35	28675
										685.76	5738.89	685.76	28420.8	685.76	28420.8
										686.17	5816.59	686.17	28310	686.17	28310
										686.58	5827.11	686.58	28327.8	686.58	28327.8
										686.99	5900.77	686.99	28735.7	686.99	28735.7
										687.4	5886.2	687.4	28753.5	687.4	28753.5
										687.8	5980.1	687.8	29550.8	687.8	29550.8
										688.21	6018.95	688.21	30280.1	688.21	30280.1
										688.62	6157.36	688.62	31051.5	688.62	31051.5
										689.03	6286.06	689.03	31168.9	689.03	31168.9
										689.44	6247.21	689.44	31459.5	689.44	31459.5
										689.85	6337.87	689.85	31304	689.85	31304
										690.25	6078.04	690.25	31164	690.25	31164
										690.66	6050.52	690.66	29947.4	690.66	29947.4
										691.07	5765.6	691.07	28911.4	691.07	28911.4
										691.48	5494.44	691.48	27891.5	691.48	27891.5
										691.89	5203.85	691.89	26916.1	691.89	26916.1
										692.29	5041.15	692.29	25243.8	692.29	25243.8
										692.7	4871.98	692.7	24503.2	692.7	24503.2
										693.11	4668	693.11	23370	693.11	23370
										693.52	4433.27	693.52	22493.4	693.52	22493.4
										693.93	4351.52	693.93	21917	693.93	21917
										694.33	4217.15	694.33	21197.5	694.33	21197.5
										694.74	4052.03	694.74	20492.4	694.74	20492.4
										695.15	3932.23	695.15	19930.7	695.15	19930.7
										695.56	3807.58	695.56	19325.2	695.56	19325.2
										695.96	3779.25	695.96	19124.5	695.96	19124.5
										696.37	3829.43	696.37	18673.6	696.37	18673.6
										696.78	3584.98	696.78	18461.6	696.78	18461.6
										697.19	3542.89	697.19	18368.5	697.19	18368.5
										697.59	3566.37	697.59	18272.2	697.59	18272.2
										698	3446.57	698	18056.8	698	18056.8
										698.41	3469.23	698.41	18131.3	698.41	18131.3
										698.82	3572.84	698.82	18126.5	698.82	18126.5
										699.22	3315.44	699.22	17993.7	699.22	17993.7
										699.63	3436.86	699.63	17713.7	699.63	17713.7
										700.04	3331.63	700.04	17395.5	700.04	17395.5
										700.44	3251.5	700.44	17220.7	700.44	17220.7
										700.85	3215.07	700.85	16669.5	700.85	16669.5
										701.26	3162.46	701.26	16531.9	701.26	16531.9
										701.66	3051.57	701.66	16044.6	701.66	16044.6
										702.07	2942.29	702.07	15770.2	702.07	15770.2
										702.48	2896.96	702.48	15207.6	702.48	15207.6
										702.88	2619.33	702.88	15005.3	702.88	15005.3
										703.29	2825.73	703.29	14928.4	703.29	14928.4
										703.7	2757.74	703.7	14602.2	703.7	14602.2
										704.1	2734.27	704.1	14375.5	704.1	14375.5
										704.51	2645.23	704.51	14187.8	704.51	14187.8
										704.92	2463.92	704.92	14034	704.92	14034
										705.32	2582.09	705.32	13915.8	705.32	13915.8
										705.73	2566.71	705.73	13846.2	705.73	13846.2
										706.14	2576.43	706.14	13886.6	706.14	13886.6
										706.54	2575.62	706.54	13826.8	706.54	13826.8
										706.95	2592.62	706.95	13998.4	706.95	13998.4
										707.35	2665.47	707.35	14207.2	707.35	14207.2
										707.76	2528.67	707.76	14157	707.76	14157
										708.17	2625.8	708.17	14254.9	708.17	14254.9
										708.57	2771.5	708.57	14798.1	708.57	14798.1
										708.98	2684.08	708.98	15151	708.98	15151
										709.38	2746.41	709.38	15367.1	709.38	15367.1
										709.79	2905.06	709.79	16007.4	709.79	16007.4
										710.2	3006.24	710.2	16737.5	710.2	16737.5
										710.6	3160.03	710.6	17504	710.6	17504
										711.01	3246.64	711.01	18366	711.01	18366
										711.41	3342.15	711.41	19308.2	711.41	19308.2
										711.82	3501.61	711.82	20052.9	711.82	20052.9
										712.22	3631.93	712.22	21267.1	712.22	21267.1
										712.63	3648.93	712.63	21524.5	712.63	21524.5
										713.03	3758.2	713.03	21624	713.03	21624
										713.44	3699.92	713.44	21675	713.44	21675
										713.85	3567.17	713.85	21307.5	713.85	21307.5
										714.25	3468.42	714.25	20820.3	714.25	20820.3
										714.66	3415.81	714.66	20128.2	714.66	20128.2
										715.06	3332.44	715.06	19319.6	715.06	19319.6
										715.47	3063.71	715.47	18192.8	715.47	18192.8
										715.87	2905.87	715.87	17301.7	715.87	17301.7
										716.28	2754.5	716.28	16441.2	716.28	16441.2
										716.68	2706.75	716.68	15761.3	716.68	15761.3
										717.09	2433.16	717.09	14873.4	717.09	14873.4
										717.49	2308.51	717.49	14191	717.49	14191
										717.9	2260.75	717.9	13605.8	717.9	13605.8
										718.3	2280.98	718.3	13256.1	718.3	13256.1
										718.71	2117.48	718.71	12809.3	718.71	12809.3
										719.11	1991.21	719.11	12334.1	719.11	12334.1
										719.51	1987.97	719.51	12003.1	719.51	12003.1
										719.92	1891.65	719.92	11700.4	719.92	11700.4
										720.32	1868.17	720.32	11282.7	720.32	11282.7
										720.73	1882.74	720.73	11059.3	720.73	11059.3
										721.13	1724.9	721.13	10787.3	721.13	10787.3
										721.54	1742.71	721.54	10569.6	721.54	10569.6
										721.94	1668.24	721.94	10410.9	721.94	10410.9
										722.35	1643.96	722.35	10193.2	722.35	10193.2
										722.75	1519.31	722.75	9778.77	722.75	9778.77
										723.15	1600.25	723.15	9833	723.15	9833
										723.56	1546.02	723.56	9605.55	723.56	9605.55
										723.96	1559.78	723.96	9702.68	723.96	9702.68
										724.37	1439.98	724.37	9571.55	724.37	9571.55
										724.77	1553.3	724.77	9605.55	724.77	9605.55
										725.17	1546.02	725.17	9608.79	725.17	9608.79
										725.58	1431.08	725.58	9482.52	725.58	9482.52
										725.98	1542.78	725.98	9540.8	725.98	9540.8
										726.38	1520.12	726.38	9584.51	726.38	9584.51
										726.79	1551.68	726.79	9811.96	726.79	9811.96
										727.19	1568.68	727.19	9988.41	727.19	9988.41
										727.6	1624.53	727.6	10237.7	727.6	10237.7
										728	1606.73	728	10357.5	728	10357.5
										728.4	1682.81	728.4	10726.6	728.4	10726.6
										728.81	1754.04	728.81	10960.5	728.81	10960.5
										729.21	1742.71	729.21	11061.7	729.21	11061.7
										729.61	1829.32	729.61	11060.9	729.61	11060.9
										730.02	1829.32	730.02	11073.9	730.02	11073.9
										730.42	1860.89	730.42	11045.5	730.42	11045.5
										730.82	1760.52	730.82	10827.8	730.82	10827.8
										731.23	1767.8	731.23	10927.4	731.23	10927.4
										731.63	1709.52	731.63	10901.5	731.63	10901.5
										732.03	1719.24	732.03	10963	732.03	10963
										732.43	1792.09	732.43	11126.5	732.43	11126.5
										732.84	1794.51	732.84	11162.9	732.84	11162.9
										733.24	1892.46	733.24	11366.1	733.24	11366.1
										733.64	1946.69	733.64	11305.4	733.64	11305.4
										734.05	1851.98	734.05	11038.2	734.05	11038.2
										734.45	1613.2	734.45	10744.4	734.45	10744.4
										734.85	1599.44	734.85	10397.2	734.85	10397.2
										735.25	1508.78	735.25	9951.99	735.25	9951.99
										735.66	1502.31	735.66	9486.56	735.66	9486.56
										736.06	1484.5	736.06	9139.32	736.06	9139.32
										736.46	1197.15	736.46	8566.24	736.46	8566.24
										736.86	1304.81	736.86	8370.36	736.86	8370.36
										737.27	1251.38	737.27	8126.72	737.27	8126.72
										737.67	1156.68	737.67	7886.31	737.67	7886.31
										738.07	1288.62	738.07	8023.92	738.07	8023.92
										738.47	1192.3	738.47	8088.67	738.47	8088.67
										738.87	1181.77	738.87	8197.95	738.87	8197.95
										739.28	1184.2	739.28	8492.58	739.28	8492.58
										739.68	1366.32	739.68	8941.82	739.68	8941.82
										740.08	1387.37	740.08	9098.85	740.08	9098.85
										740.48	1426.22	740.48	9385.39	740.48	9385.39
										740.88	1494.21	740.88	9717.25	740.88	9717.25
										741.29	1406.8	741.29	9714.82	741.29	9714.82
										741.69	1452.93	741.69	9669.5	741.69	9669.5
										742.09	1397.89	742.09	9670.31	742.09	9670.31
										742.49	1292.67	742.49	9163.6	742.49	9163.6
										742.89	1241.67	742.89	9036.52	742.89	9036.52
										743.29	1276.48	743.29	8711.13	743.29	8711.13
										743.7	1204.44	743.7	8412.45	743.7	8412.45
										744.1	1180.96	744.1	8135.62	744.1	8135.62
										744.5	1138.87	744.5	7768.14	744.5	7768.14
										744.9	1037.69	744.9	7400.65	744.9	7400.65
										745.3	1035.27	745.3	7141.63	745.3	7141.63
										745.7	1043.36	745.7	7097.12	745.7	7097.12
										746.1	948.66	746.1	6881	746.1	6881
										746.5	922.75	746.5	6618.74	746.5	6618.74
										746.91	783.53	746.91	6439.86	746.91	6439.86
										747.31	787.58	747.31	6382.39	747.31	6382.39
										747.71	781.1	747.71	6293.35	747.71	6293.35
										748.11	815.91	748.11	6315.2	748.11	6315.2
										748.51	781.91	748.51	6201.07	748.51	6201.07
										748.91	801.34	748.91	6295.78	748.91	6295.78
										749.31	924.37	749.31	6360.53	749.31	6360.53
										749.71	898.47	749.71	6388.86	749.71	6388.86
										750.11	815.1	750.11	6325.73	750.11	6325.73
										750.51	870.95	750.51	6425.29	750.51	6425.29
										750.91	966.46	750.91	6362.15	750.91	6362.15
										751.31	834.53	751.31	6246.4	751.31	6246.4
										751.71	807.01	751.71	6167.08	751.71	6167.08
										752.12	898.47	752.12	6252.07	752.12	6252.07
										752.52	788.39	752.52	6013.28	752.52	6013.28
										752.92	719.59	752.92	5775.31	752.92	5775.31
										753.32	735.78	753.32	5683.03	753.32	5683.03
										753.72	760.06	753.72	5819.02	753.72	5819.02
[truncated: 738 more rows]

[truncated: 10 more sheets: Figure S8, Figure S9, Figure S10, Figure S11, Figure S12a, Figure S13, Figure S15, Figure S17, Figure S19, Figure S21]
